# Supplementary material for: Epiphycan Predicts Poor Outcomes and Promotes Metastasis in Ovarian Cancer
Source: Front Oncol. 2021 Nov 23;11:653782. doi: 10.3389/fonc.2021.653782 (PMC8650094; doi:10.3389/fonc.2021.653782)
Supplement: Supplementary file 2 [file Table_1.csv]

	symbol	correlation	pvalue
1	EPYC	1	0
2	INHBA	0.825154191328123	2.72200723061275e-94
3	COL11A1	0.819941014860132	3.80051537505187e-92
4	SLC35D3	0.803408938140483	8.85502940382832e-86
5	FAP	0.801357199438475	4.95475712993527e-85
6	LUM	0.797631308626251	1.07371038039094e-83
7	NTM	0.79670055373878	2.29207494018196e-83
8	THBS2	0.795352424926324	6.82684344939228e-83
9	PPEF1	0.792069025701311	9.41621133590809e-82
10	SFRP2	0.787766318458994	2.73232969465021e-80
11	ITGBL1	0.77175446074361	3.92642858139219e-75
12	COL10A1	0.771493532702876	4.72649015456192e-75
13	C3orf80	0.767118863438811	1.02122083159492e-73
14	FGF7	0.76511627952038	4.07672058514379e-73
15	POSTN	0.762594836608291	2.28446706802689e-72
16	LRRC15	0.762469510552459	2.48738848121458e-72
17	CTSK	0.759701053916441	1.60830612120974e-71
18	COL8A1	0.753995617634492	6.96308400005938e-70
19	COL5A2	0.7505981417761	6.25313055194047e-69
20	ASPN	0.746936969772817	6.40150714664658e-68
21	CRISPLD2	0.746512256335248	8.36261936575576e-68
22	ITGA11	0.744856208685135	2.35874997492862e-67
23	LINC02544	0.74413100970588	3.70504594311216e-67
24	FN1	0.740319132683845	3.87981585211423e-66
25	FGF1	0.734859721276091	1.04434067618024e-64
26	GREM1	0.734216467845499	1.53109093167275e-64
27	PLPPR4	0.732565995863342	4.06561207048811e-64
28	C5orf46	0.73241410021923	4.44631362898697e-64
29	PDLIM3	0.73097504453822	1.03508417846998e-63
30	VCAN	0.729657979058182	2.23238174258772e-63
31	COL3A1	0.728500798126349	4.36938377305448e-63
32	KCNE4	0.726376267385102	1.48585524058255e-62
33	GALNT5	0.721998526754495	1.78499424678222e-61
34	ADAM12	0.721800016349391	1.99573510589184e-61
35	PRRX1	0.716967198879603	2.93195509454429e-60
36	LOC101929532	0.716591505382883	3.60461359674973e-60
37	MMP2	0.716538010799925	3.71209721411537e-60
38	SVEP1	0.714289109835774	1.26886387556422e-59
39	OMD	0.714278394455494	1.27628026572807e-59
40	ADAMTS12	0.713498488210793	1.94917424180573e-59
41	MMP11	0.71348747892971	1.96084056152348e-59
42	GPR68	0.71288754151643	2.71321620693923e-59
43	RTL3	0.712304128367136	3.71787053552945e-59
44	LINC01929	0.71145943988689	5.85825863317608e-59
45	ALPK2	0.706301818020453	9.08344002080257e-58
46	MAB21L2	0.704451082376826	2.39410453019803e-57
47	FBN1	0.704008683616397	3.01487156296671e-57
48	SPARC	0.700169199939156	2.19025478232091e-56
49	LOX	0.699744028618362	2.7228169158974e-56
50	RANBP3L	0.697124876354191	1.03191414954573e-55
51	NKX3-2	0.692432915722761	1.08315995027444e-54
52	ECM1	0.689675534622892	4.22334681765799e-54
53	LINC01429	0.689557369988909	4.47542117161501e-54
54	TMEM158	0.689453242830573	4.7098829580184e-54
55	COPZ2	0.689060807281878	5.70826060432479e-54
56	THBS1	0.688614906480229	7.09923156432611e-54
57	CTHRC1	0.687606053111114	1.16106628192592e-53
58	PLAU	0.684214420495117	5.98073714208457e-53
59	LOC101929460	0.682150868062689	1.60384791848685e-52
60	ACTA2	0.680791604505872	3.05794099355963e-52
61	CCL11	0.680078335396156	4.28440485183361e-52
62	MSC	0.678437638284582	9.2728583710841e-52
63	TNFAIP6	0.678169211162218	1.05163854020398e-51
64	COL1A1	0.675888264570219	3.04745735228908e-51
65	SERPINF1	0.675205291924779	4.18296560623572e-51
66	RAB31	0.674560511249499	5.63637114109209e-51
67	IGFL2	0.673302579401285	1.00631010206739e-50
68	SCT	0.672828030785847	1.25133472177834e-50
69	COL5A1	0.672122316743305	1.72898764855237e-50
70	MEIS3	0.672073070216118	1.7683822138531e-50
71	DCN	0.67202714470518	1.80592149344373e-50
72	MEGF10	0.664893614024993	4.50859071638154e-49
73	LINC00922	0.66456035080222	5.22852670297547e-49
74	ISM1	0.663394632585679	8.76551756932311e-49
75	PRKG1	0.660144015737175	3.65775737652734e-48
76	AEBP1	0.654219960122326	4.72329957141285e-47
77	GJB2	0.65384185995491	5.55020371306122e-47
78	LOC101927392	0.648284423757474	5.78951940199609e-46
79	MOXD1	0.647813938283692	7.04494586189417e-46
80	OLFML2B	0.645889346773414	1.56668482768391e-45
81	COL1A2	0.645721783163744	1.67912772803221e-45
82	ADAMTS2	0.645313116284997	1.98801600632111e-45
83	CHSY3	0.644657142103295	2.60556349547568e-45
84	VCAM1	0.644261315320249	3.06657131467259e-45
85	DPT	0.642211673395339	7.10142911587075e-45
86	SCG2	0.640674079180707	1.32772481298428e-44
87	SFRP4	0.640162912090216	1.63346928642557e-44
88	C1QTNF6	0.639920334758253	1.80203267985161e-44
89	LINC00519	0.638819712658283	2.81061075404346e-44
90	NETO1	0.638658712931017	2.99897253167928e-44
91	BHLHE22	0.637303052120373	5.17037383035077e-44
92	EBF2	0.636796989088227	6.33171753626502e-44
93	CCDC80	0.636552680966697	6.98144925609603e-44
94	CLMP	0.63537125843634	1.1183060519044e-43
95	VGLL3	0.633405042766682	2.43853714874846e-43
96	PTGIR	0.630075499606702	9.01383368946172e-43
97	SERPINE1	0.628756570503362	1.50632173772796e-42
98	CXCL12	0.62861544138949	1.59117045276679e-42
99	C1QTNF3	0.62857850396288	1.6141486783188e-42
100	GPR1	0.625569071092765	5.15777317529503e-42
101	FAM180A	0.625336736559159	5.63875186958708e-42
102	EDNRA	0.625207354314532	5.92559000092442e-42
103	UBE2QL1	0.623866017413301	9.89774247615539e-42
104	CORIN	0.623297327768614	1.22934145615937e-41
105	LNCOG	0.621853741060882	2.12698255146155e-41
106	CDH11	0.619874574214831	4.48928109944215e-41
107	TIMP3	0.618775294096959	6.78213486551026e-41
108	SPHK1	0.618411788073022	7.77077505604375e-41
109	ADAMTSL1	0.616339933504297	1.68201872780316e-40
110	PLN	0.614955273657873	2.80915970753614e-40
111	LINC01638	0.613165746179803	5.43025858330949e-40
112	SUGCT	0.613017953074613	5.73296105289674e-40
113	SSC5D	0.61050601431364	1.43513162925365e-39
114	FAM155A	0.608685688240571	2.77626820802643e-39
115	SEMA3D	0.607882726942317	3.7092106968772e-39
116	SNAI2	0.607095870848013	4.92300781144565e-39
117	MSRB3	0.606465765698917	6.17219369054332e-39
118	ACTA2-AS1	0.604104518391329	1.4339147661648e-38
119	ETV1	0.603771349013858	1.6141045438094e-38
120	NEXN	0.603200892016453	1.9761199670915e-38
121	COL6A3	0.60301355569336	2.1117124448198e-38
122	LINC01615	0.602306397485174	2.71180643276599e-38
123	SULF1	0.602035951320736	2.98352257977192e-38
124	HSD17B6	0.600242457513168	5.60723467249636e-38
125	P4HA3	0.599990025372213	6.12601324876939e-38
126	LINC00968	0.599295456261513	7.81160509676155e-38
127	PLXDC1	0.599248282559476	7.94146294328961e-38
128	HAND2	0.598833164125072	9.1803212223671e-38
129	BGN	0.598467841606533	1.04276689058251e-37
130	COL5A3	0.598274094553912	1.11558354780516e-37
131	MMP13	0.598205475260071	1.14256193591151e-37
132	COMP	0.598131729254528	1.1722762190452e-37
133	PODN	0.597130590167491	1.66002434561997e-37
134	FNDC1	0.597007990755669	1.73212734905649e-37
135	GLT8D2	0.596774878715544	1.8778815833776e-37
136	EVI2A	0.595270802654896	3.15774066665562e-37
137	BARX1	0.594932677791522	3.54775453132049e-37
138	COLEC12	0.594851636624407	3.64810146553692e-37
139	RFX8	0.594761701591333	3.76275217450084e-37
140	ARSI	0.594559736833608	4.03338026793357e-37
141	MEDAG	0.593529006154786	5.74484334153085e-37
142	MMP19	0.592369598216645	8.53894809260798e-37
143	ACTG2	0.592054514328085	9.5073974743708e-37
144	ANTXR1	0.590712677509278	1.50032921146905e-36
145	CXCL14	0.589523944636874	2.24353925363829e-36
146	SHISA2	0.586560226352989	6.07403840499277e-36
147	KIF26B	0.585768157912699	7.91271883031416e-36
148	ECM2	0.584632209640513	1.15474652295744e-35
149	TMEM200A	0.582949111065416	2.01620870322789e-35
150	CLEC2B	0.58200980671191	2.74794047107841e-35
151	SLC12A8	0.581695144165085	3.04759549495939e-35
152	TGFB1I1	0.581671818647933	3.07105407772981e-35
153	CCN4	0.578886838025278	7.63792180762509e-35
154	DIO2	0.578379486062465	9.00848029669699e-35
155	NCAM2	0.577895744109268	1.05408573169736e-34
156	GLIPR1	0.577748610334221	1.1056162204177e-34
157	ALDH1A3	0.576284660902043	1.77532633723852e-34
158	MMP14	0.575338556214793	2.40796246679437e-34
159	LPAR4	0.575323619880919	2.41955803403375e-34
160	LINC01505	0.574597230760103	3.05541566760789e-34
161	FRMD6	0.574387003918413	3.26851695507573e-34
162	PTGER3	0.573420474957759	4.45346445883967e-34
163	GFPT2	0.573270837989156	4.67151501654448e-34
164	TNFSF4	0.573264743742516	4.68061590392089e-34
165	LOXL1	0.57041359900627	1.15830229013505e-33
166	PDGFRB	0.56994859635481	1.34164997689995e-33
167	ISL1	0.56954704858983	1.52288274505679e-33
168	AQP1	0.569059488297275	1.77573994515413e-33
169	CALD1	0.568975033970241	1.8235764674919e-33
170	BCHE	0.568561319537307	2.07696548815553e-33
171	MRVI1	0.567998884469374	2.47810182758435e-33
172	MATN3	0.567511647138578	2.88693353445822e-33
173	GAPLINC	0.565954583104921	4.69495582285112e-33
174	PODNL1	0.564296722219978	7.85726013499805e-33
175	COLEC11	-0.564177247345561	8.15340890753708e-33
176	PMP22	0.563585845786292	9.78994836716477e-33
177	RGS16	0.561888460794461	1.65158459480897e-32
178	ENPP1	0.561600430468553	1.80431080301518e-32
179	NBL1	0.560418659122543	2.5912856658698e-32
180	MEOX2	0.558932093881601	4.07729569549809e-32
181	CBLN4	0.558546671246033	4.58405545107405e-32
182	LINC02106	0.557282372239856	6.72478555617769e-32
183	MSC-AS1	0.557108570312614	7.08763959128997e-32
184	LINC02263	0.556564505087842	8.35333952915002e-32
185	TAGLN	0.556237573251629	9.21885099287064e-32
186	FILIP1L	0.555828367400373	1.04280206782721e-31
187	LOXL2	0.555348345873117	1.20474634018922e-31
188	EDIL3	0.555089569698177	1.30212065138805e-31
189	LZTS1	0.554917682417094	1.37106003935736e-31
190	BICC1	0.554766883258753	1.43450548416634e-31
191	FABP4	0.553131202540116	2.33966505939861e-31
192	COL12A1	0.553005823848027	2.4287917478511e-31
193	GDF6	0.550806799680459	4.66715775375705e-31
194	AK5	0.550628892933872	4.91937326764373e-31
195	NT5E	0.550580110364833	4.99085469848235e-31
196	ADIPOQ	0.550342825927381	5.35346197229301e-31
197	ITGA5	0.550073279761549	5.79704150083944e-31
198	SMCO2	0.549939660702931	6.03021254991808e-31
199	CALHM5	0.549861578602277	6.17073632750017e-31
200	TDO2	0.549850093245699	6.19167773427881e-31
201	SEPTIN11	0.549660177888262	6.54831539514586e-31
202	ZEB2	0.547677822228254	1.17239061400889e-30
203	PDPN	0.547416372319664	1.26563065280902e-30
204	CST7	0.546657371222462	1.57987803300425e-30
205	NKX2-3	0.544525944539394	2.93624050653449e-30
206	NUAK1	0.543661432569375	3.77067973027225e-30
207	XIRP1	0.543490002320949	3.96207696106275e-30
208	LAMA4	0.542138744212983	5.84770826575989e-30
209	C10orf55	0.542070617832402	5.96333350428064e-30
210	DEPDC7	0.541517605046167	6.98945565056481e-30
211	APLNR	0.54114087962641	7.78652359354588e-30
212	METTL11B	0.540457973433446	9.46697292428917e-30
213	TLL1	0.539671929948944	1.18483074244106e-29
214	ANGPTL2	0.5392016160011	1.35468534223321e-29
215	STAR	-0.538923961673849	1.46603349400053e-29
216	CLEC12A-AS1	0.538751182971722	1.5398394106072e-29
217	ANTXR2	0.538623195473467	1.59686806849762e-29
218	PTGIS	0.538206239831619	1.79752270984145e-29
219	NALCN	0.53717114182092	2.40979363209651e-29
220	IL7R	0.536846167095765	2.64154154245468e-29
221	ZEB1	0.536470324275936	2.93712984546251e-29
222	AVPR1A	0.536353757003271	3.03527917710227e-29
223	CYP26A1	0.536223412138534	3.14887083979028e-29
224	ADAMTS4	0.535204070514457	4.19468005554848e-29
225	ADH1B	0.535001261545081	4.44045777347054e-29
226	PALLD	0.533637121995774	6.50618295626368e-29
227	SMIM3	0.533300401459723	7.14760080452317e-29
228	PAPPA	0.533136347216134	7.48235858087406e-29
229	HOPX	0.532914881572035	7.95895375114501e-29
230	PLXNC1	0.531019097854402	1.34775393661677e-28
231	HEPH	0.529812729593018	1.88116686135238e-28
232	SRPX2	0.52871394682437	2.54580080559334e-28
233	INHBA-AS1	0.526962665222828	4.11396584580933e-28
234	CPN2	0.526798639916621	4.30249936973142e-28
235	COL16A1	0.526717308765225	4.39912292111648e-28
236	FIBIN	0.526349599334394	4.86341417787651e-28
237	NNMT	0.521518418136994	1.79699107760291e-27
238	FZD1	0.52069161427355	2.2427319677197e-27
239	MAN1A1	0.51975697245675	2.87900985104388e-27
240	PIEZO2	0.51911650232553	3.41488831262148e-27
241	LINC01894	0.519062288207182	3.46453126354993e-27
242	COL6A6	0.518531172469903	3.99015829285935e-27
243	DIRC1	0.517616431584193	5.08619812438274e-27
244	GUCY1A1	0.515661509759732	8.52289662396763e-27
245	PCOLCE	0.515279155699423	9.42468961567316e-27
246	LINC00601	0.515251013930534	9.49466769777174e-27
247	TRARG1	0.515079109781228	9.93340532667842e-27
248	CD36	0.514900944831625	1.04092464240046e-26
249	ZFHX4	0.514788326210182	1.07215646690433e-26
250	LINC02126	0.514082845260723	1.28996100894423e-26
251	MIR1245A	0.513205817760394	1.62242523666345e-26
252	AOC3	0.51284565558129	1.78228958111985e-26
253	PLVAP	0.512587839804089	1.90618103065396e-26
254	PRDM8	0.511516298561704	2.51884449704163e-26
255	PDGFD	0.509704733886055	4.02584779645203e-26
256	IFFO1	0.509423415838013	4.32886475906931e-26
257	KERA	0.508118245224341	6.05637811400329e-26
258	COL6A5	0.507546766852993	7.01248950641479e-26
259	MYMK	0.507137426429931	7.78747347982264e-26
260	HAND2-AS1	0.506785321575905	8.52131085415308e-26
261	IL16	0.506493446771932	9.1810386676721e-26
262	TGFBI	0.505937866908105	1.05791544715061e-25
263	ZNF469	0.505346116702568	1.22996838778682e-25
264	RGS4	0.504742931419381	1.43373975458952e-25
265	VAT1L	0.504087746676657	1.69291959065216e-25
266	NKD2	0.503924824261295	1.76423897669933e-25
267	TIMP2	0.503528947308077	1.95012691618698e-25
268	DACT1	0.502685849060909	2.41283417501266e-25
269	COL6A2	0.502097907790184	2.7980571659049e-25
270	SEPTIN4	0.502074432045339	2.81463819506731e-25
271	PCDHGA12	0.501968633705717	2.89057539016496e-25
272	ACAN	0.501412181649785	3.32450919801933e-25
273	PTGFR	0.501169167000058	3.53362552293287e-25
274	RASGRF2	0.500798927526742	3.8774176012152e-25
275	GPR4	0.499771690070329	5.01371855815191e-25
276	CMAHP	0.499765076980629	5.02200676192428e-25
277	LINC01048	0.499638400143572	5.18340681338362e-25
278	MXRA5	0.499393821837371	5.50964243848407e-25
279	HAS2	0.499257358254175	5.70038867534913e-25
280	WIPF1	0.498862647975248	6.28955845258507e-25
281	HTRA3	0.498399633165993	7.05760111678514e-25
282	LGALS1	0.497646220639831	8.50969274310697e-25
283	GASK1B	0.497229002793723	9.43680346541476e-25
284	OLFML1	0.497202643147318	9.49861532599007e-25
285	WIPF3	-0.497048300802423	9.86863947458422e-25
286	OLFML3	0.496773880366987	1.05619932512762e-24
287	CCR4	0.496392568382748	1.16058415797934e-24
288	LHFPL6	0.495718752607597	1.37050267754665e-24
289	CPA3	0.495531965965206	1.43504936111719e-24
290	GFRA1	0.495222226993978	1.54875652832263e-24
291	GEM	0.494723474864108	1.75080305776002e-24
292	CILP2	0.494680425623481	1.76941528731392e-24
293	CLMAT3	0.494006274760469	2.08767654357816e-24
294	CCL26	0.493131917745987	2.58578552770634e-24
295	CALB2	0.492740525740639	2.84514450050109e-24
296	TBX5-AS1	0.492169636912445	3.27007900647447e-24
297	CD248	0.49156025141343	3.79283250326076e-24
298	ADAM19	0.489811586824524	5.79513815596459e-24
299	TBX5	0.488966756583176	7.10607005342239e-24
300	GAS1	0.488925633709787	7.17685589981155e-24
301	ARX	-0.488838397398547	7.32932865393509e-24
302	TNN	0.487265995163173	1.06949943655922e-23
303	TRPA1	0.486744130608302	1.21188661267101e-23
304	CMTM3	0.485734209649519	1.54256805080064e-23
305	SYTL2	0.48541573363962	1.66423686060985e-23
306	SPOCD1	0.48523653009408	1.73681014174572e-23
307	CCN1	0.485053380708604	1.81420537438992e-23
308	TENM3	0.483648232906991	2.53263837050508e-23
309	MICAL2	0.483022074052505	2.93712336767473e-23
310	ZFHX4-AS1	0.481245254107501	4.46481195500235e-23
311	CCN2	0.480688100626848	5.08881808164313e-23
312	SPOCK1	0.48044051233902	5.39300121395101e-23
313	EMILIN1	0.480430855850946	5.40522140911658e-23
314	CHST11	0.479810662470216	6.25000043951359e-23
315	HTR7	0.479782529083268	6.29126307773605e-23
316	SRPX	0.479240041033229	7.14154778489837e-23
317	SGIP1	0.478928367056721	7.68030202547371e-23
318	COL4A1	0.478574816190908	8.34005776900197e-23
319	DCBLD1	0.478442912320128	8.60025537166387e-23
320	LOC401463	0.478209112054166	9.08126652177939e-23
321	HIC1	0.477761627104756	1.00770286011425e-22
322	ZNF385D	0.477579773327814	1.05117912063834e-22
323	PDCD1LG2	0.477413657963471	1.09250592039902e-22
324	CERCAM	0.476673669127461	1.29692705389311e-22
325	TPM1	0.476333249186291	1.40321276964648e-22
326	KIF26B-AS1	0.474452482269272	2.16485818288433e-22
327	RPLP0P2	0.473599965461519	2.63270787934519e-22
328	FOXL2	-0.473428007521679	2.73850465667223e-22
329	ABCC9	0.473241930030932	2.85771153538804e-22
330	CDK15	0.473136676359364	2.92738993072575e-22
331	CAVIN1	0.472860122163381	3.11855033121788e-22
332	CH25H	0.472744374756526	3.20216275579594e-22
333	XYLT1	0.472051167307577	3.75119073548575e-22
334	C1S	0.471659639842369	4.10125469529291e-22
335	PMEPA1	0.47165069760302	4.1096149176198e-22
336	CIDEA	0.471452622046378	4.29916553548151e-22
337	PICSAR	0.470020764008624	5.95070809791183e-22
338	GZMK	0.468969089672892	7.54820993087824e-22
339	MIR202HG	-0.468863377615464	7.73045869212267e-22
340	FGF10	0.468857821575728	7.74015638971023e-22
341	RUNX2	0.468720275944187	7.98409219335726e-22
342	NR5A1	-0.468328033676601	8.72210699091318e-22
343	GPNMB	0.468268498633341	8.83984928970015e-22
344	OLR1	0.468240565435156	8.89563118181045e-22
345	LMOD1	0.466859915308839	1.21309385452536e-21
346	RCN3	0.466859664881082	1.21316195654205e-21
347	CREB3L1	0.46609222479384	1.44058284422928e-21
348	JPH2	0.465636378907706	1.5950411139777e-21
349	COL8A2	0.465395208679981	1.68324520293421e-21
350	FSTL3	0.4647826561641	1.92946107507457e-21
351	ANGPT1	0.464240699906455	2.17666835229942e-21
352	ELL2	0.463443756402847	2.59784127597407e-21
353	ISL2	0.463195164277288	2.74494842126902e-21
354	SCRG1	0.463086423365952	2.8118489561306e-21
355	FOXF1	0.462268904584233	3.36895020585335e-21
356	ACSL1	0.461313019951097	4.15926582541969e-21
357	DKK2	0.460896631734483	4.55820988467711e-21
358	ENOX1	0.460694220545412	4.76552808942566e-21
359	SEMA3C	0.460623144917247	4.84050806262839e-21
360	RFLNA	0.460531602565697	4.93879331091054e-21
361	GATA4	-0.459470648226187	6.23170507905997e-21
362	ADAMTS14	0.45933974087836	6.41272764728155e-21
363	HRAT17	0.458752792031266	7.29013956266176e-21
364	AGTR1	0.458703029844322	7.36974769521722e-21
365	TSPAN8	-0.458697426618632	7.37876503348927e-21
366	NEGR1	0.458370919646249	7.92341458198983e-21
367	HLX	0.458035528252936	8.52409143477211e-21
368	ST8SIA1	0.456698049935187	1.13987327710172e-20
369	GALNT15	0.456678703156888	1.14466425413185e-20
370	P2RY14	0.455862619117235	1.36586884884036e-20
371	CNRIP1	0.455519980153629	1.47083400842043e-20
372	CYP1B1	0.454152144613832	1.97499648755384e-20
373	CSMD2	0.454093610982332	2.00000500712898e-20
374	RECK	0.453997866415534	2.04158570874541e-20
375	EIF5A2	0.453972408292116	2.05278437818476e-20
376	MS4A2	0.453075119910956	2.48857075971138e-20
377	CDH13	0.453036861553849	2.50904994552269e-20
378	SPON2	0.452977102581712	2.54137060108428e-20
379	LNCAROD	0.452773699961382	2.65448350277462e-20
380	F2R	0.452544608236736	2.78782447700667e-20
381	LY96	0.452334713509816	2.91576889662657e-20
382	ZCCHC24	0.452124786000263	3.04951199551584e-20
383	PTCH2	-0.451448515059938	3.5227663153241e-20
384	TMEM52B	0.450562207709355	4.25387998689952e-20
385	PTPN5	-0.450071227420653	4.72120266696543e-20
386	HEG1	0.450047091841844	4.74543477630164e-20
387	MFAP5	0.450032809466601	4.7598318965165e-20
388	ITGA1	0.449653737648758	5.15806497052297e-20
389	RORB	0.449314041346424	5.54268637571913e-20
390	HHIP	0.449296490827468	5.56330723264001e-20
391	LCT-AS1	0.448954574761587	5.98044545972204e-20
392	CLEC1B	0.448381736628516	6.74934980930033e-20
393	PLPP4	0.448268411566887	6.91260801745368e-20
394	AXL	0.44793816770062	7.41085756237549e-20
395	MCTP1	0.446558256007455	9.90406458860192e-20
396	DSE	0.446168522626275	1.07468427517207e-19
397	CILP	0.446153599792938	1.0780478330379e-19
398	NTNG2	0.445709183536144	1.18310763484431e-19
399	PRDM1	0.445022622688549	1.365523097877e-19
400	GPR176	0.445014484811067	1.36784332282545e-19
401	TGFB3	0.444936854131732	1.3901728980432e-19
402	SLITRK4	0.44467917157033	1.46689503556676e-19
403	GNG2	0.443823332982289	1.7528440239963e-19
404	CSGALNACT2	0.443486005471378	1.88004574327682e-19
405	GADD45B	0.443472712251463	1.88524023585349e-19
406	LOC101927476	-0.443036312434751	2.06383837812382e-19
407	DAB2	0.441421854089261	2.88142731588912e-19
408	IL21R	0.441148899024659	3.04814005682674e-19
409	ASPA	0.440884907513446	3.21839289460391e-19
410	ACKR4	0.440484629235253	3.49453744530987e-19
411	ENTPD1	0.440077639486351	3.79919272195655e-19
412	ADAMTSL2	0.439932591145557	3.91396717268192e-19
413	GJA1	0.439300485921325	4.45527378072772e-19
414	TWIST1	0.438889040022639	4.84651863385752e-19
415	FMO1	0.438035465763855	5.7691058042623e-19
416	DACT3	0.437941036132506	5.88122238289366e-19
417	GAL3ST4	0.437603821878257	6.29937087162771e-19
418	BEAN1	0.437500848652908	6.43279098236052e-19
419	CNN2	0.437156926719585	6.89886705165874e-19
420	EFCC1	-0.437064068818094	7.03030089550115e-19
421	DLK1	-0.436762128069079	7.47493517314158e-19
422	TCEAL7	0.436750945048998	7.49192375506462e-19
423	MIR4435-2HG	0.436727566185081	7.52756233398644e-19
424	CNN1	0.436151839885916	8.45976739603458e-19
425	PKD2	0.435563514220743	9.52955050408159e-19
426	PTGDR	0.435501437932166	9.64990569953831e-19
427	MIR22HG	0.43451123283763	1.17846717403054e-18
428	FYB1	0.433502247947815	1.44366289530358e-18
429	HSPB7	0.433049458895688	1.5809833975484e-18
430	SLITRK3	0.432523282739011	1.75675162216946e-18
431	MDFIC	0.432518273875025	1.75851390005686e-18
432	KLF2	0.432305206252255	1.83510960222202e-18
433	FCGR2A	0.432281305858518	1.84390357653477e-18
434	MYH13	0.431862209691083	2.00501619524735e-18
435	MIR3129	0.431588423880986	2.11766184013803e-18
436	EPHA3	0.431461466780588	2.17198677240668e-18
437	SEC23A	0.431448656560118	2.17754379090058e-18
438	HAVCR2	0.430399125211831	2.68364819377812e-18
439	SAMD3	0.430297439473437	2.73843305791205e-18
440	LINC00989	0.430181858990823	2.80204008587653e-18
441	ARHGAP15	0.430030264660698	2.88767304152904e-18
442	LILRA4	0.430024182113068	2.89116213497403e-18
443	GRP	0.429825223655855	3.00760322202124e-18
444	GPR183	0.429701167964955	3.08252842396701e-18
445	LINC01391	-0.429032680382788	3.51898220673447e-18
446	CHN1	0.427817034260316	4.47376006064152e-18
447	TMEM204	0.427381206295071	4.87469668049633e-18
448	DRP2	0.427175681318902	5.07582630990287e-18
449	NEDD4	0.426693406805816	5.58037192626574e-18
450	LDB2	0.426366882300018	5.94964041858092e-18
451	PRRT1	-0.426152823326566	6.20464883400604e-18
452	LXN	0.425998966265372	6.39454539417561e-18
453	ADGRL4	0.425761043323502	6.69950252667313e-18
454	TNFSF13B	0.425168647064636	7.52229329795425e-18
455	MAFB	0.425046637979402	7.70369835806557e-18
456	TEX29	0.424926755893447	7.88612711096607e-18
457	FOXL2NB	-0.424889997095814	7.94291012203799e-18
458	GGT5	0.424727373332934	8.19898239898069e-18
459	PTPRD	0.424235141868931	9.02453759139582e-18
460	CFD	0.423390728293125	1.06351050932026e-17
461	EVI2B	0.423260044696131	1.09084003651897e-17
462	EHD2	0.423052394288549	1.13569147715206e-17
463	PECAM1	0.422809553203461	1.19044668560578e-17
464	GREM2	0.42252871717681	1.2570092650461e-17
465	BASP1	0.421136928120782	1.64480003194063e-17
466	ELFN1	0.421020157984121	1.68223176303089e-17
467	CIDEC	0.420924364245902	1.71356332289221e-17
468	ALLC	-0.420539881040734	1.84519047930543e-17
469	ISLR	0.420065513048827	2.02134067266969e-17
470	PDE10A	0.419472540240754	2.26490773356347e-17
471	CHRNA1	0.419347471201343	2.31984917816335e-17
472	FSTL1	0.418914235399793	2.52048156046017e-17
473	DGKI	0.418822805233234	2.56495258155795e-17
474	ATP10A	0.418791608615843	2.58030210584896e-17
475	SMOC2	0.418472771832163	2.74244511253155e-17
476	COL6A1	0.417526016732455	3.28522109175536e-17
477	TRPC3	0.417413946880308	3.35607594820634e-17
478	GABRB2	0.417298151365824	3.43086316521994e-17
479	FEZ1	0.417132959754977	3.54039465860139e-17
480	IGF1	0.416711157227591	3.83589983355936e-17
481	ITK	0.416640074375204	3.88803003357988e-17
482	PLPP1	0.416423878770751	4.05089671858157e-17
483	SMPDL3A	0.416369141092949	4.09318427911707e-17
484	PTPRC	0.416135204159782	4.27885245219988e-17
485	EN1	0.415623084823717	4.71466337908212e-17
486	HTRA4	0.415110716050633	5.1942461777248e-17
487	TMEM119	0.414538937690143	5.78612301913009e-17
488	MSR1	0.414413702221775	5.92434699485316e-17
489	PLAUR	0.414273371190785	6.08308749262896e-17
490	MARCKS	0.414231669673126	6.13105970222983e-17
491	HGF	0.414115497966075	6.26666838176962e-17
492	BEND6	0.413674276562589	6.80908324938273e-17
493	ZNF365	0.412852225409229	7.94540797274688e-17
494	SH2D1A	0.412571330714914	8.37485464395801e-17
495	CADPS	-0.4124245840054	8.60819223358345e-17
496	CLEC1A	0.411965848361046	9.3795590610436e-17
497	LSAMP	0.411773069747236	9.72361721671103e-17
498	LOC400553	0.411620436187779	1.00047917216893e-16
499	SEC24D	0.411417850750904	1.03903483204755e-16
500	KCNA1	0.410921150215254	1.13984739416977e-16
501	EDN3	-0.410775340294191	1.17122376990425e-16
502	LRRC77P	0.410505448743016	1.2315544668052e-16
503	ACVRL1	0.410314795755658	1.27600124381465e-16
504	KIAA1549L	0.410115950923697	1.32403566118288e-16
505	ALDH1B1	0.409957984084499	1.36345692051608e-16
506	RGS2	0.409806776883321	1.40226987013207e-16
507	MNDA	0.409620938661241	1.45146057435694e-16
508	LY86	0.409517063690522	1.47969004782398e-16
509	SLC16A7	0.408841762263539	1.67681350696138e-16
510	C8orf49	-0.408759044377575	1.7026651668833e-16
511	FAM241A	0.408362722317622	1.83205743694525e-16
512	VDR	0.408279253488733	1.86051475659017e-16
513	GALNT10	0.408144084548185	1.90752141891501e-16
514	OSTM1	0.407977568783501	1.96703461683489e-16
515	FCGR1A	0.407371398085733	2.19948158960472e-16
516	LIMA1	0.407204945320899	2.26789694485683e-16
517	APCDD1L	0.4063540731613	2.65160841448803e-16
518	CD2	0.406311722187317	2.67228797111706e-16
519	BMP4	0.40604755996062	2.80489604635361e-16
520	CCL19	0.405852589490378	2.9068928606119e-16
521	F13A1	0.405658552211025	3.01201371990752e-16
522	LINC02262	0.4055224378148	3.08797239955205e-16
523	TEKT2	-0.40543697052588	3.13662516990197e-16
524	EFEMP1	0.405408402164462	3.15305506844463e-16
525	GALNT1	0.405267757919055	3.2351804521912e-16
526	LOC102724849	0.40517116949538	3.2927930487336e-16
527	GLRX	0.405160330562208	3.29932071470307e-16
528	PPP1R18	0.404868780080169	3.47975016341881e-16
529	SLAMF8	0.404498915409466	3.72263335842148e-16
530	SELE	0.404043943695078	4.04431550273468e-16
531	ETS1	0.403977489385175	4.09352930295418e-16
532	ESR2	-0.403921389386913	4.13553222266961e-16
533	CLEC12B	0.403680908195332	4.32042852789545e-16
534	EOMES	0.403619477551455	4.36894641012169e-16
535	IGFL3	0.403591112390754	4.3915292779884e-16
536	AMHR2	-0.403370251347234	4.57133040990587e-16
537	LRRN4CL	0.402763587456323	5.10321922347115e-16
538	COL2A1	-0.402634151216899	5.22432781500519e-16
539	CXorf21	0.40262865316966	5.22953410436242e-16
540	OXT	0.4019850670123	5.87549193883287e-16
541	BBS5	-0.401859263898899	6.01061132468154e-16
542	EMB	0.401143277305765	6.83970691556184e-16
543	ADAMTSL3	0.401085433364247	6.91138960438224e-16
544	CD37	0.401048772143976	6.95720290142019e-16
545	TLR7	0.400529151336975	7.63949627025087e-16
546	DIPK1A	0.400364884542085	7.86854121443635e-16
547	DPYSL3	0.400297111157517	7.96499235049081e-16
548	LACC1	0.400028439411336	8.35889650057788e-16
549	GRM7	-0.399994872679549	8.40943302212887e-16
550	DOCK11	0.399677426878523	8.90243271088815e-16
551	RGS1	0.399582955722053	9.05454730781566e-16
552	RARRES2	0.399525160224761	9.14886214262786e-16
553	HHIP-AS1	0.399353390255215	9.434894621751e-16
554	SIGLEC8	0.399041748961441	9.97641099848838e-16
555	ARHGAP31	0.398859682395959	1.03067655790608e-15
556	C1QTNF7	0.39885689944716	1.03118975327704e-15
557	PDGFRL	0.39870700941337	1.05920406368799e-15
558	IGSF6	0.398343782572685	1.13022479631882e-15
559	OTOR	0.398058253704403	1.18931433863244e-15
560	KCNJ8	0.398050718194934	1.19091415099394e-15
561	CLEC12A	0.39779815487576	1.24577260910022e-15
562	PRICKLE2-DT	0.397648945698626	1.27933884731083e-15
563	SAMSN1	0.397640735633387	1.28121132414086e-15
564	EOGT	0.397521700191985	1.30866383633848e-15
565	PDGFRA	0.396914143797366	1.4580238093541e-15
566	HAR1B	0.396021133567249	1.70835817014469e-15
567	FCRL3	0.39598314265007	1.71989469188166e-15
568	RHOH	0.395787825688959	1.78042272393843e-15
569	CORO6	0.39544513149432	1.89171096252354e-15
570	C5AR1	0.395320791702611	1.93375365823379e-15
571	FDCSP	0.395251273745333	1.95765761874483e-15
572	CD84	0.395091358418034	2.0137505629738e-15
573	COL24A1	0.394758250868152	2.13570293537048e-15
574	SEPTIN8	0.394506827059349	2.23251958632539e-15
575	ABCA6	0.394449244652934	2.25529170161168e-15
576	GIMAP4	0.3943179784743	2.30805853801105e-15
577	JAM2	0.394258925405641	2.33218999451882e-15
578	KLF17	0.394232294061633	2.34315342574926e-15
579	STK17B	0.394150699042254	2.37705960363157e-15
580	MRC2	0.393750804877787	2.55031564026985e-15
581	IL1RL1	0.393268674215797	2.77572244717412e-15
582	LOC93429	0.39307895527028	2.869679247216e-15
583	SPATA9	0.393073547745085	2.87240249370638e-15
584	SLAMF6	0.392268809770757	3.30723456711356e-15
585	RCAN2	0.392239585709953	3.32418394964661e-15
586	RUNX1	0.391911543790409	3.52038484286493e-15
587	ADGRF5	0.391876424626226	3.54205061305662e-15
588	CD48	0.391296963216194	3.91899573509839e-15
589	TPSB2	0.391088217100191	4.06420353352814e-15
590	PDLIM5	0.390915648762183	4.18821761561264e-15
591	ANOS1	0.390717981204018	4.33483167438209e-15
592	TGFBR2	0.390601335623632	4.42369872591019e-15
593	LTBP2	0.390251225052312	4.70129622103007e-15
594	MIAT	0.390182054092306	4.75812724438135e-15
595	LINC00861	0.390011103920557	4.90148537991695e-15
596	GMFG	0.38986144404611	5.03045979250471e-15
597	PTPN22	0.38960169323335	5.26225224596491e-15
598	LAIR1	0.389392607290965	5.45641132833579e-15
599	MAF	0.389372021369769	5.47590313334063e-15
600	LCP2	0.389177873584066	5.66312226141298e-15
601	TGFB1	0.388664215636793	6.18923882186369e-15
602	STOM	0.388602608524797	6.25547190289126e-15
603	EGR2	0.387766091365894	7.22660420530665e-15
604	TSHZ3	0.387608668042875	7.42521295929489e-15
605	HRH2	0.38730050164589	7.82961260929334e-15
606	PHLDB2	0.387154354353249	8.02886951779616e-15
607	FLI1	0.387115549226668	8.08260606974023e-15
608	TICAM2	0.38687000948717	8.43088961705438e-15
609	CD3E	0.386365888920914	9.19268689982804e-15
610	EXTL1	0.386337451204667	9.23761453892119e-15
611	CD3D	0.386295836553078	9.30374803701221e-15
612	P2RY10	0.386250636995564	9.37610437665989e-15
613	C3AR1	0.386034744352905	9.729388698108e-15
614	TPSAB1	0.385955453916217	9.86238730008954e-15
615	GLP2R	0.385757781165777	1.02017625063001e-14
616	LOC100131315	0.385651782147775	1.03884346118683e-14
617	LINC00626	0.385555505818292	1.05608828232194e-14
618	MARVELD1	0.385509132866047	1.06449431472415e-14
619	ABCA1	0.38523042241729	1.11641510625067e-14
620	ADAMTS16	0.384971825958699	1.16680388683789e-14
621	RGPD4	0.38482082091263	1.19725167005892e-14
622	CEMIP2	0.384566481630943	1.25030444023469e-14
623	C1R	0.384365655494385	1.29381633891117e-14
624	LINC01142	0.384359150951354	1.29525017196357e-14
625	LOC100506688	0.38431488364105	1.30504970737447e-14
626	MYH1	0.383809924067005	1.4221055529732e-14
627	GAB3	0.383501073704198	1.49870787296192e-14
628	FERMT2	0.383466709459609	1.50747699404955e-14
629	EMCN	0.383307183398729	1.54884794624569e-14
630	CYSLTR2	0.382615206443232	1.74155710915014e-14
631	IGFBP7	0.382150650735426	1.88391395585534e-14
632	LINC02099	0.38214835573269	1.88464477679495e-14
633	LAPTM5	0.381957582678731	1.94637572043747e-14
634	SPRR2F	-0.381741577723475	2.01866431613658e-14
635	ELN	0.381656120286115	2.04798414693301e-14
636	PLS3	0.381546258760111	2.08629040868182e-14
637	KLHDC8A	-0.38150053507155	2.10243931096955e-14
638	CNTN1	0.38094437132711	2.30894598589585e-14
639	CACNA1C	0.380647503773135	2.42717793326384e-14
640	GIMAP7	0.38060323322273	2.44531007506559e-14
641	LINC02408	0.380194493029657	2.61911213639872e-14
642	FCGR3A	0.379972506459917	2.71851604591312e-14
643	MS4A6A	0.379463057973291	2.96082442689679e-14
644	LY9	0.379400092956389	2.99220354569152e-14
645	GPR88	0.378978178558398	3.21103451858445e-14
646	KDELR3	0.378933110556494	3.23531617784952e-14
647	TNC	0.378920108990769	3.2423545017278e-14
648	CAVIN3	0.378827611769695	3.2928620491703e-14
649	TFEC	0.378721912054835	3.35152255539277e-14
650	EPB41L3	0.378611216745344	3.41405260268437e-14
651	ENPP6	-0.378481993722394	3.4884950717688e-14
652	EFCAB12	-0.378432436262946	3.51746377949258e-14
653	MXRA8	0.378398508646003	3.53743182285178e-14
654	FPR3	0.377961108300347	3.80502137282438e-14
655	RUNX1T1	0.377606218506429	4.03661358160106e-14
656	ARSB	0.377342514663177	4.21758510724625e-14
657	LOC101928834	0.377144616495048	4.35859197538291e-14
658	MAGI2-AS3	0.377062608835829	4.41836795791339e-14
659	PROCR	0.377043545510768	4.43237794069491e-14
660	DPYD	0.377043397838249	4.43248663752581e-14
661	CSF2RB	0.375850585001966	5.4012907047848e-14
662	LAMB1	0.375628024393046	5.60372601917479e-14
663	SERPINB10	0.375541957252377	5.68398645127978e-14
664	CCRL2	0.37551088151056	5.71324128822114e-14
665	SLC9A9	0.374908477071429	6.3103727354786e-14
666	FOXC2	0.374675526686339	6.55731173427591e-14
667	PCED1B-AS1	0.374515936152621	6.73192106256412e-14
668	BMP2	0.374103946437779	7.20399864258009e-14
669	IL9R	0.373727227159373	7.66393402795499e-14
670	RCAN1	0.373633068123219	7.78331047360818e-14
671	STX11	0.372736456560734	9.01518484017217e-14
672	GPR65	0.372213419078637	9.81990257116996e-14
673	PDLIM2	0.37219124433499	9.85552971365153e-14
674	ARHGAP18	0.372187827074912	9.86103130798661e-14
675	TUBB6	0.372030252430575	1.0118009107946e-13
676	FKBP14	0.37197149622753	1.02154988644151e-13
677	SNAI1	0.371734158833974	1.06187389014911e-13
678	DNAH11	-0.371549126386587	1.09438812964578e-13
679	SERPINB7	0.371493947439709	1.10427150426248e-13
680	SH3PXD2A	0.371433208188825	1.11525183327224e-13
681	CD53	0.371259790829896	1.14719336434456e-13
682	HS3ST3B1	0.371120878874139	1.17342371137839e-13
683	HTRA1	0.370968931710535	1.20278780313693e-13
684	TRABD2A	-0.370682977778065	1.26001191543527e-13
685	SDS	0.370409787708484	1.31716637542181e-13
686	USP21	-0.370130688994165	1.37817544470009e-13
687	DERL3	0.370032175446726	1.40036334586012e-13
688	EMP3	0.369752969232635	1.46516480112351e-13
689	EDA2R	0.369686806990924	1.48094543239821e-13
690	SDC1	0.369606865698529	1.50023456692791e-13
691	VAMP5	0.369396582579633	1.55215564669731e-13
692	DCLK3	0.369117463330919	1.62379688311584e-13
693	FGF5	0.368955436820982	1.66685793184662e-13
694	CFAP43	-0.368794591544713	1.71070958041885e-13
695	LRRN4	0.368609054402758	1.7626961520587e-13
696	MS4A1	0.368396454707501	1.82416745849609e-13
697	TPM2	0.368350719508633	1.83766298265506e-13
698	GPR34	0.368308161012243	1.85030884919741e-13
699	SCUBE1	-0.368282962670532	1.85783639653879e-13
700	CASR	-0.368245036189655	1.86922276762205e-13
701	IL2RA	0.368028156713977	1.93565844156055e-13
702	ICOS	0.367596153393835	2.07494831195689e-13
703	PLIN1	0.367180956956932	2.21803882319316e-13
704	P2RY8	0.367168153435765	2.22260140516271e-13
705	RASSF2	0.36675303420996	2.37560953601201e-13
706	MFAP4	0.366748256481811	2.37742919144879e-13
707	SLA	0.366561203084678	2.44975252370342e-13
708	SCD	0.366519710609558	2.4660847157624e-13
709	CCR5	0.366362857388442	2.52879302060117e-13
710	RASAL3	0.366332220025752	2.54122235483236e-13
711	VCAN-AS1	0.366028518466425	2.66770940367456e-13
712	GPRIN3	0.366005164333385	2.67768714000852e-13
713	AKT3	0.365997238331991	2.68108170669136e-13
714	FAM20A	0.365947068175334	2.70266656733351e-13
715	PRKD1	0.365585872453986	2.86316204273994e-13
716	TLR4	0.365366420297097	2.96518863700679e-13
717	CYTIP	0.365272718657426	3.00982757466405e-13
718	ZMAT3	0.365263244472106	3.01437744725488e-13
719	SPSB1	0.365219992369612	3.03523440082844e-13
720	UBXN11	-0.365182585314159	3.05338655162687e-13
721	TRIM45	-0.365173544183164	3.05778976082458e-13
722	CD86	0.36509423495045	3.09668207766904e-13
723	PRR16	0.364916468277433	3.18562289808197e-13
724	C1QTNF1	0.364772078855845	3.25969900682352e-13
725	RAMP3	0.364529173718374	3.38813517882139e-13
726	CLEC7A	0.364498813336202	3.4045321877066e-13
727	STARD8	0.36426834743348	3.53155845695067e-13
728	CCDC102B	0.364132017075827	3.60886977861832e-13
729	IGFBP4	0.363971988490328	3.70173358466339e-13
730	AIF1	0.36391433509955	3.73575894418548e-13
731	CFH	0.363900345149461	3.74406141393146e-13
732	PAPSS2	0.363625614605014	3.91080829788614e-13
733	LPAR1	0.363425710327	4.03668294682899e-13
734	LST1	0.363318899381915	4.10555442584166e-13
735	ITGA4	0.363135651793961	4.22639847133594e-13
736	HAO2	-0.363098505343817	4.25131563320668e-13
737	THEMIS	0.362749300730162	4.49269002987584e-13
738	FPR1	0.36261439260595	4.5894857046558e-13
739	FOXP3	0.362579382755429	4.61493649804348e-13
740	DOCK2	0.362284841724447	4.83459279877293e-13
741	RCVRN	0.362055413031959	5.01274364532159e-13
742	TRAT1	0.361539147001401	5.4374227612841e-13
743	ALKAL2	-0.361368251863609	5.58560168865028e-13
744	OR7E47P	-0.360998783717647	5.9195818332712e-13
745	TAGAP	0.360703741726297	6.20023502029317e-13
746	C1QTNF2	0.360652331271543	6.25045159338285e-13
747	MYCT1	0.360153906567848	6.75838201875579e-13
748	PLXDC2	0.36008392777333	6.83285115024397e-13
749	LOC107985688	0.359942806378157	6.98547611950795e-13
750	LRRC10B	-0.359750796863393	7.19850077069963e-13
751	PXDNL	0.35949358335493	7.4938437595993e-13
752	JPH4	-0.359327928445607	7.6902923638543e-13
753	FRMD7	0.359210429239624	7.83267629704035e-13
754	MS4A7	0.359206840189015	7.83706577403789e-13
755	ST6GAL2	0.358404529306495	8.88112410772069e-13
756	SLC1A7	0.358333529291032	8.97980925096597e-13
757	HIGD1B	0.358193629217527	9.17740751004031e-13
758	VWA3A	-0.357865859635976	9.65714871423065e-13
759	FNIP2	0.357850457744445	9.68028471129917e-13
760	FGL2	0.357811336348174	9.73929487737878e-13
761	FCER1G	0.357735380607847	9.85487115115068e-13
762	GPR171	0.357695694473881	9.91579072672355e-13
763	BTK	0.357525069809642	1.01819252010145e-12
764	CD180	0.357478210493124	1.02562284801637e-12
765	RGS18	0.357096624874896	1.08813528050794e-12
766	RFLNB	0.357087256997566	1.08971586251418e-12
767	APBB1IP	0.356657975672728	1.16460363528288e-12
768	CCL21	0.356502043743248	1.19303237883292e-12
769	TEX26-AS1	0.356316446141676	1.22775443756386e-12
770	PDLIM7	0.356266015512754	1.23735850609742e-12
771	MTTP	-0.356123566408238	1.26488499524003e-12
772	ITGAX	0.355999082904987	1.28942914865582e-12
773	BDKRB2	0.355901386196227	1.30901719717682e-12
774	TRAF3IP3	0.355822730129868	1.3249986535493e-12
775	IKBIP	0.355776201116228	1.33454207542731e-12
776	SIRPB2	0.355342461190473	1.42679846848465e-12
777	LINC02104	0.355250247096004	1.44720098205902e-12
778	FMO2	0.355212697134699	1.45559040235297e-12
779	LINC02273	0.355079732296051	1.48568124524045e-12
780	PAMR1	0.355022446212552	1.49883204034831e-12
781	CD247	0.354941384266278	1.51763544509526e-12
782	TLR8	0.354856410033933	1.53759378504285e-12
783	FCGR1B	0.354437556014205	1.63978080216132e-12
784	STMND1	-0.354422635891722	1.64354063296319e-12
785	IKZF1	0.353928131585227	1.77303352687258e-12
786	THY1	0.353635819885694	1.85421214805473e-12
787	IGLL5	0.353593219675318	1.8663419159531e-12
788	FHL3	0.353557500387331	1.87657216676573e-12
789	ARMC3	-0.353554892377348	1.87732126116979e-12
790	ZPLD1	0.353465688160486	1.90311986509608e-12
791	TTLL4	-0.353135337471084	2.0017112606956e-12
792	CSF2RA	0.352724630309282	2.13126166959571e-12
793	CDHR3	-0.352533405034227	2.19434086050802e-12
794	RGCC	0.352489614081073	2.20904074675883e-12
795	ZNF3	-0.352351404886635	2.25606894779693e-12
796	RSPH10B	-0.352273059052034	2.28316039579924e-12
797	CLSTN2	0.352164252491426	2.32131271369609e-12
798	ADAMTSL5	0.351925182326416	2.40734156104636e-12
799	FAM78A	0.351879955744679	2.42396295656132e-12
800	DCAF8L2	-0.351867945447924	2.4283957105348e-12
801	ERMN	0.351866778718267	2.42882674821671e-12
802	C14orf180	0.351537595695174	2.55347329924461e-12
803	BIN2	0.351448509322142	2.58826674050946e-12
804	MSN	0.351322893423263	2.63811504753861e-12
805	PTCHD4	0.351002086235116	2.76971524939916e-12
806	NAAA	0.350994668724415	2.77283263638986e-12
807	CAMK2A	0.350992857916296	2.77359419224389e-12
808	MILR1	0.350964987125493	2.78534136984806e-12
809	TMEM176B	0.350946305154416	2.7932427670347e-12
810	SELL	0.350898935209269	2.81337578129296e-12
811	AFAP1	0.350697938068668	2.90039092379138e-12
812	LHFPL2	0.350664532334577	2.9151053335067e-12
813	VWA3B	-0.350516872720955	2.98102386093215e-12
814	DNAJB4	0.350417424854951	3.02623764082177e-12
815	CHDH	-0.350186502925016	3.13382450423717e-12
816	CD3G	0.350173939436622	3.13978378020315e-12
817	ARHGEF6	0.349378790509779	3.54033340793646e-12
818	TNFRSF9	0.349365999542501	3.54716811497138e-12
819	SLC31A2	0.349364649721426	3.54789012756528e-12
820	LILRB1	0.349194492957001	3.64006475572897e-12
821	NR1H4	-0.349113446510389	3.68478608317649e-12
822	NID1	0.348622560114028	3.9673476852744e-12
823	HAS1	0.348523310528092	4.02699571207256e-12
824	IL2RG	0.348140770321441	4.26519948725912e-12
825	FBXL22	0.347857483524846	4.45041066999415e-12
826	VSIG4	0.347836106819485	4.46470095199172e-12
827	KCNMB1	0.347810246150854	4.48204864337481e-12
828	DDR2	0.34768828656929	4.56475179887075e-12
829	TMEM154	0.347658534738049	4.58515206266536e-12
830	SIGLEC11	-0.347406786876364	4.7613714295096e-12
831	CD99	0.347303398317098	4.83564173400228e-12
832	LILRB3	0.347244385271005	4.87854017069967e-12
833	CALCRL	0.347215617055571	4.8995871729054e-12
834	ARHGAP9	0.347184431414586	4.92250291113052e-12
835	CASP17P	0.346962876301137	5.08834469068552e-12
836	ADGRA2	0.346933654101091	5.11062164966873e-12
837	CD93	0.346832665051683	5.18834413697443e-12
838	C1QB	0.346831339828019	5.18937167764271e-12
839	INPP4B	0.346737624429583	5.26254190047688e-12
840	SUSD5	0.346728520634386	5.26970331331497e-12
841	TCP11L1	0.346686815506984	5.30263205179458e-12
842	ITGB1	0.346436997499909	5.50412499829267e-12
843	SLA2	0.34642238995288	5.51613535306294e-12
844	KCNG2	0.345979005942544	5.89310985868651e-12
845	GNB4	0.345861784753038	5.99690511251185e-12
846	CFAP221	-0.345586065041265	6.24813033951803e-12
847	CXCL9	0.345532770633749	6.29786124224641e-12
848	SASH3	0.345409561542443	6.41431568483822e-12
849	ARHGDIB	0.344887147495537	6.93187558465309e-12
850	LOC100128059	0.344703184424607	7.12365888866997e-12
851	KDR	0.344481485869401	7.36167037736958e-12
852	CYTOR	0.344470453140956	7.37371546469096e-12
853	SPI1	0.344443305582714	7.40343602301997e-12
854	MS4A4A	0.344358527753591	7.49700353041954e-12
855	WDR93	-0.344291863403496	7.57138918521254e-12
856	CD8A	0.344090739076305	7.80019974300385e-12
857	NOX4	0.344047078548655	7.85075466845191e-12
858	CLEC4A	0.343320083736433	8.74107526436475e-12
859	MFSD1	0.343246844105909	8.83604988306862e-12
860	CD96	0.343086652088311	9.04730461538348e-12
861	SCARF2	0.34305560316306	9.08881709846974e-12
862	DNAH6	-0.342781289657035	9.46374132220678e-12
863	TTC23L	-0.342554126710203	9.78560770600744e-12
864	JAKMIP1	0.342448112321576	9.93945090289897e-12
865	FENDRR	0.342249430743052	1.02341491771405e-11
866	MLKL	0.342045833665846	1.05449782247606e-11
867	PITX2	0.341884900820362	1.07971721987219e-11
868	CLIC4	0.341871458553452	1.0818501555429e-11
869	MYLK	0.341773080584323	1.09758578646056e-11
870	TYROBP	0.341191874583453	1.1952092989214e-11
871	GRAP2	0.341169572800986	1.19911928771542e-11
872	TBXA2R	0.341141308898802	1.20409249778451e-11
873	CCL4	0.341049972369461	1.22030169598608e-11
874	ID3	0.340940773340444	1.23996041583964e-11
875	OSCAR	0.34088315837103	1.25045679373892e-11
876	PLEK	0.340857009684352	1.2552491477175e-11
877	TIGIT	0.340744046600269	1.27615895634669e-11
878	PDZRN3	0.340721882212331	1.28030134195661e-11
879	GZMA	0.340558461193334	1.31125122526132e-11
880	MN1	0.340532413504287	1.31625129561246e-11
881	THSD7B	-0.340493695449809	1.32371793427115e-11
882	IL2RB	0.340333440233586	1.35506441845089e-11
883	JAM3	0.340264302516242	1.36881050329731e-11
884	KLF6	0.340235908012362	1.37449526765773e-11
885	IGSF21	0.340090148346039	1.40404177823588e-11
886	IHH	-0.340034014050779	1.41558506010067e-11
887	ABI3	0.339957963131294	1.4313717026812e-11
888	SPEF1	-0.339927848597995	1.43767022315009e-11
889	DRAM1	0.339515967213221	1.52657772009801e-11
890	JAML	0.339468275109375	1.5372124789434e-11
891	SNX20	0.339318475908695	1.57108794475121e-11
892	RSPH4A	-0.339220587902778	1.59361644243295e-11
893	LRP1	0.338716128932273	1.71480444199017e-11
894	NLRP3	0.338660079922684	1.72881161347473e-11
895	RHBG	-0.338603570704444	1.74304673666763e-11
896	C2orf50	-0.338390497887644	1.79775681762766e-11
897	TNFSF12	0.338052019830349	1.88812733429121e-11
898	DLC1	0.337987617530948	1.90581686210506e-11
899	CD52	0.337921302945823	1.92420050071872e-11
900	GABRD	0.337855665226844	1.94256673900729e-11
901	PYHIN1	0.337826539717094	1.95077106566586e-11
902	COL15A1	0.33768473051358	1.99120233182029e-11
903	CFAP61	-0.337647033002994	2.0020870358894e-11
904	COL5A1-AS1	0.337619963483013	2.00993880237385e-11
905	ROR2	0.337568186808472	2.02504083944032e-11
906	ZMYND10	-0.337429535301235	2.06602917257619e-11
907	NAV3	0.33738593544842	2.07908459456739e-11
908	KIAA0895	-0.337204371382821	2.13432200380551e-11
909	UBXN10	-0.337181783750388	2.14129315140205e-11
910	LILRB4	0.337110768263438	2.1633553677408e-11
911	CXCR3	0.337090819502109	2.16959257493538e-11
912	TTLL10	-0.337009222710268	2.19528778015285e-11
913	ITGB5	0.336971545954901	2.20725226950208e-11
914	SIGLEC10	0.33691138932919	2.22648729884658e-11
915	SGMS2	0.336845818860954	2.24763956783691e-11
916	CYBB	0.336811056803307	2.25893274300766e-11
917	SLC6A1	0.336786296106668	2.26701048735511e-11
918	SLC38A5	0.336536565046636	2.3500714972704e-11
919	RIC8B	-0.336526635034128	2.3534348485854e-11
920	INHA	-0.336451883241097	2.37890478442997e-11
921	GNAT3	0.336409204774916	2.39356679163719e-11
922	SFTA1P	0.335857953136105	2.59105093193453e-11
923	ALDH1L2	0.335835550753959	2.59940365136536e-11
924	COL4A2	0.335739618893222	2.63546966769374e-11
925	SLAMF1	0.335666100173596	2.66343909857326e-11
926	ADAMTS5	0.335528997077547	2.71637358518235e-11
927	DHRS2	-0.33548294611159	2.7343825492744e-11
928	CD80	0.335391879501615	2.77033890976829e-11
929	FAM225B	0.335300284293119	2.80696877891168e-11
930	DYNLT3	0.335263533136872	2.82179829393223e-11
931	CFAP52	-0.335103572060572	2.88723895351342e-11
932	PTGER4	0.334963861818699	2.94560342712003e-11
933	PTPRE	0.334924482664095	2.96226093094572e-11
934	TSNAXIP1	-0.334817828318306	3.00783851983841e-11
935	CFAP100	-0.334686312787127	3.06498211549053e-11
936	NPL	0.334608611172098	3.09923937318281e-11
937	GIP	0.334605712893085	3.10052436654733e-11
938	POGLUT2	0.334290674215947	3.24334160470203e-11
939	PCSK5	0.334235198647793	3.26914588589117e-11
940	FAS	0.334212034999786	3.27997950403972e-11
941	SH3PXD2B	0.334175427097649	3.29717237753752e-11
942	TMEM176A	0.333946987499763	3.40646020871193e-11
943	ARHGAP28	0.33356109106242	3.59914763096053e-11
944	PDGFC	0.333385558043433	3.69027197939467e-11
945	LOC730268	0.333095387108297	3.84586141497061e-11
946	LILRB2	0.333093256718242	3.84702703801458e-11
947	NCKAP1L	0.332967317589808	3.91654863712725e-11
948	PTPRD-AS1	0.332922818940305	3.94140454912258e-11
949	SFXN3	0.332860253972675	3.97661207198198e-11
950	LSP1	0.332402206170387	4.24387361521168e-11
951	TGFBR1	0.332118018039156	4.4184062372542e-11
952	APOC1	0.332038980913358	4.46817682043505e-11
953	CCL5	0.332028902068967	4.47456272490411e-11
954	LRRC43	-0.331978753013118	4.50646935467006e-11
955	C1orf194	-0.331833222833004	4.60032117904898e-11
956	CD300LF	0.331420287533781	4.87711029146341e-11
957	CNN3	0.331390903319568	4.89741330027506e-11
958	MYOCD	-0.331304754238225	4.95741376258337e-11
959	PARP15	0.331171698254686	5.05149344183004e-11
960	GAS7	0.331070140230397	5.12447026587354e-11
961	LINC01857	0.330656681407308	5.43231911618166e-11
962	DSC3	0.330565004883557	5.5029802966221e-11
963	ITGB6	0.330378676672048	5.64936601302397e-11
964	DCLK1	0.330148212349741	5.83568119874985e-11
965	DDIT4L	0.330147827384736	5.83599736987843e-11
966	RCSD1	0.32993479869601	6.01354145183412e-11
967	P3H1	0.329887747212328	6.05345909237365e-11
968	RNF128	0.329749870863742	6.17192308740073e-11
969	NRK	0.32963221896909	6.27479332617969e-11
970	JCHAIN	0.329631676032842	6.27527189826652e-11
971	PCSK6	-0.329587402702301	6.31441659362929e-11
972	TOGARAM2	-0.329557883022451	6.34064876567581e-11
973	CFAP57	-0.329480509949272	6.40990983139113e-11
974	HTR2A	0.32947296500709	6.4167030430484e-11
975	DIRAS1	0.329434442107312	6.45149722294892e-11
976	THBD	0.329425616934657	6.45949402244488e-11
977	PDE4B	0.329405284371251	6.47795483915361e-11
978	PIFO	-0.329291127524879	6.58256097145882e-11
979	CAMK1G	-0.329235388534234	6.63423268374491e-11
980	ANKZF1	-0.329087993065476	6.7727838225907e-11
981	GHR	0.328911620445049	6.9422801120446e-11
982	GVINP1	0.328725616689019	7.12550719683697e-11
983	ZNF683	0.32871419414899	7.13691143639541e-11
984	HCK	0.328697469957903	7.15364090813574e-11
985	BDKRB1	0.328507034940984	7.34685029645214e-11
986	PLOD2	0.328440261191392	7.4157928891129e-11
987	APOBR	0.328412589952341	7.44454719932147e-11
988	ABCG2	-0.327932076792638	7.96153257471171e-11
989	RFX1	-0.327777072668398	8.13563970614335e-11
990	MYH2	0.327633456449858	8.30026121561846e-11
991	LRRTM3	-0.327501123397618	8.45481795930263e-11
992	ADRA2A	0.327128838477733	8.90480923277905e-11
993	TP73	-0.327057786159778	8.99330367711127e-11
994	GZMM	0.326979337575733	9.09200482843255e-11
995	RGS5	0.326953476941111	9.12477230749816e-11
996	RTL9	-0.326933648897463	9.14997387094546e-11
997	CCDC30	-0.326623801669476	9.55270892643578e-11
998	GIMAP6	0.326558089405475	9.64031290542497e-11
999	PEG3	-0.326503029381449	9.71431779054112e-11
1000	GAPT	0.326348051387426	9.92560223239531e-11
1001	NID2	0.326316618563098	9.96899771050825e-11
1002	ESAM	0.326214480038983	1.01112871575691e-10
1003	FOXN3	0.326188450515251	1.01478639608255e-10
1004	CLIC2	0.326063903710471	1.03246681478406e-10
1005	CXCR6	0.326008547711188	1.04042098135821e-10
1006	RSU1	0.325970004015409	1.04599456957978e-10
1007	ITGB2	0.325931125301417	1.05164604935395e-10
1008	LAT2	0.325848644972264	1.06373414668408e-10
1009	MARCHF1	0.325765164435732	1.07610654373964e-10
1010	FCRL1	0.325694544583296	1.08668219266939e-10
1011	LINC01561	0.325689510693832	1.08743989226274e-10
1012	ALG1L9P	-0.325687742767798	1.08770612200343e-10
1013	BCL2A1	0.32559772783916	1.10134554714767e-10
1014	SELPLG	0.325547442076741	1.1090373906901e-10
1015	TNFAIP8L2	0.325414622706266	1.12960615738753e-10
1016	BMP1	0.325382215971861	1.1346808388207e-10
1017	TMEM255B	0.325363910211876	1.13755720261304e-10
1018	DOCK10	0.325309134703638	1.14620648065156e-10
1019	SELP	0.325149500360739	1.17178017828052e-10
1020	ADAMTS10	0.325117603236221	1.17695632652684e-10
1021	KCNQ4	-0.324772285823672	1.23443753917008e-10
1022	ATP6V1G3	0.324645174865709	1.25627697897881e-10
1023	ADAP2	0.32448961966308	1.28351571059146e-10
1024	CFAP45	-0.324418783597171	1.29610925759073e-10
1025	LPL	0.324393848536605	1.30057087909284e-10
1026	SEMA7A	0.324211900490037	1.33358237877997e-10
1027	SYNE1	0.324096936937435	1.35485959889123e-10
1028	C1QC	0.324034112509953	1.36662626473538e-10
1029	FERMT3	0.323997671330133	1.37349701326346e-10
1030	SH2D3C	0.323961045876948	1.38043637849958e-10
1031	CYP7B1	0.323945692124397	1.38335556968731e-10
1032	SERPINH1	0.323741233190484	1.42280656154523e-10
1033	SRGN	0.323713227230133	1.42829495266369e-10
1034	MYH9	0.323517947403181	1.46714126589714e-10
1035	ENPEP	0.323327595412969	1.50599607021213e-10
1036	FCGR1CP	0.323206654546154	1.53120096588156e-10
1037	INPP5F	0.32317629569406	1.53759213761565e-10
1038	CCL22	0.322703207839164	1.6406063699983e-10
1039	CCR7	0.322623003906267	1.65872402910433e-10
1040	C9orf163	-0.322602088126026	1.66348071443002e-10
1041	DNAI1	-0.322566941355883	1.67150373481852e-10
1042	CD244	0.322509333331479	1.68473553991565e-10
1043	RNASE6	0.322315392091365	1.73003476653703e-10
1044	CFAP65	-0.322209314646788	1.75531064464628e-10
1045	ZC3H12D	0.321986993582701	1.80945597130355e-10
1046	TESPA1	0.321910517919309	1.82845429148385e-10
1047	TDGF1	-0.32189655373085	1.83194421235657e-10
1048	FCGR2B	0.321670194069064	1.88942824166504e-10
1049	BCL6B	0.321512309761937	1.93055802078734e-10
1050	CTLA4	0.321172950192083	2.02193323121513e-10
1051	PLCH1	-0.320973761820469	2.07751166770181e-10
1052	SLAMF7	0.320929591197868	2.09003621268717e-10
1053	ACTN1	0.320865850970519	2.10823928095287e-10
1054	DNAH7	-0.320732660509039	2.14677535348591e-10
1055	SLC7A7	0.320530318196895	2.20663378481156e-10
1056	SPAG8	-0.320399469891381	2.2462035226782e-10
1057	ADAMTS8	-0.320182047932476	2.31348535171703e-10
1058	BHLHE40	0.320003747400479	2.3701204180572e-10
1059	TCF23	-0.319932277893423	2.39319854051059e-10
1060	RSPH10B2	-0.319887159424996	2.40788008610465e-10
1061	ECEL1P2	-0.319801286868615	2.4360654532005e-10
1062	MICAL1	0.319771050462898	2.44606593403341e-10
1063	PEAK3	0.319614452221141	2.4985021098738e-10
1064	CRTAM	0.319492507967084	2.54009023717912e-10
1065	EFCAB10	-0.319378672831285	2.57952000083507e-10
1066	CCR1	0.31934948719927	2.58972470499908e-10
1067	EFHB	-0.319215246105188	2.63716975948228e-10
1068	MBL2	0.31918930890901	2.64643374621432e-10
1069	SIGLEC9	0.319177679388586	2.65059773205865e-10
1070	CD300A	0.319115202890658	2.67307694518034e-10
1071	CCDC173	-0.318824303982605	2.78020822106535e-10
1072	LINC01235	0.318780380687055	2.79674281322812e-10
1073	PPP3CC	0.318734913602223	2.81395928611185e-10
1074	MORN5	-0.318692607102454	2.83007152996132e-10
1075	GUCA1A	0.318649376436439	2.84662841632598e-10
1076	FAT3	0.318646517296741	2.84772675161081e-10
1077	PASK	-0.318619010544444	2.85831451799417e-10
1078	PTCH1	-0.318499995951023	2.90456790902765e-10
1079	CD5	0.318356028910548	2.9614921958524e-10
1080	ANXA2	0.318243188065419	3.00686630846449e-10
1081	HMCN1	0.318125084756381	3.05508047792357e-10
1082	LRRC73	-0.318039437652127	3.09051427248338e-10
1083	WBP1L	0.317942816314485	3.13096814799522e-10
1084	PLK2	0.317823841978312	3.18148873742515e-10
1085	ZEB2-AS1	0.317723111891159	3.22488115484473e-10
1086	CTSO	0.317518401772991	3.31484647699397e-10
1087	SSTR3	-0.317147130893802	3.48427793165166e-10
1088	TARID	-0.316990972318434	3.55803106830657e-10
1089	CYTH4	0.316932575559863	3.58599978366064e-10
1090	GAS2L2	-0.316853228687833	3.62434520344413e-10
1091	LEMD1-AS1	-0.316835318151943	3.63305569935911e-10
1092	NKG7	0.316746251301331	3.67667508495296e-10
1093	ACTR3	0.316633477461615	3.73263570655636e-10
1094	MSX2	0.316337748155132	3.88334460962663e-10
1095	CCDC113	-0.316304752139424	3.90052237389716e-10
1096	CFAP47	-0.316257776236236	3.9251055996845e-10
1097	LCE3A	0.316054026330275	4.03348595903165e-10
1098	GZMH	0.315767696595173	4.19072349058807e-10
1099	GPD1	0.315671867736883	4.24466657046798e-10
1100	ZSWIM5	-0.315663543565409	4.24938407082442e-10
1101	SNX10	0.315533275371591	4.32387747212457e-10
1102	C6orf118	-0.315450767051455	4.37171459346768e-10
1103	EFHC2	-0.315373968674788	4.41670323176204e-10
1104	OTOAP1	0.315327451656841	4.44417150829838e-10
1105	RPP38-DT	-0.315269813408397	4.4784372966492e-10
1106	GLYAT	0.315225498812682	4.50495670811312e-10
1107	NLRP12	0.315209269027306	4.51470732238529e-10
1108	CAPN11	0.314913252878217	4.69619118082391e-10
1109	CD14	0.314834445757519	4.74568990111858e-10
1110	C1orf162	0.314378718709852	5.04203359888249e-10
1111	ADGRE2	0.314242912390977	5.13376975237873e-10
1112	FKBP7	0.31416891883002	5.18443245781456e-10
1113	SH3GLB1	0.314107440321858	5.22689552387635e-10
1114	KLRD1	0.314074755556997	5.24960824573779e-10
1115	NRF1	-0.31406136128309	5.25894364239832e-10
1116	GXYLT2	0.314032827803337	5.27888442710536e-10
1117	SGPP1	0.313986756429044	5.31123688634875e-10
1118	PIK3CG	0.313864316192551	5.39815688085847e-10
1119	SHOX2	0.313719607092297	5.502668813855e-10
1120	TRPC6	0.313686507585552	5.52684887245517e-10
1121	DRC1	-0.313526225586592	5.64540739135929e-10
1122	WAS	0.313476910023987	5.68238009721572e-10
1123	C19orf44	-0.313214579103048	5.88304375676389e-10
1124	NRXN2	-0.313173625300141	5.91498546900118e-10
1125	IFNGR1	0.313166008448111	5.92094475284582e-10
1126	PPOX	-0.313162990085867	5.92330787728421e-10
1127	WDFY4	0.313130856815193	5.94852241732614e-10
1128	DNAAF1	-0.313007930714881	6.04594710725276e-10
1129	CXCL13	0.312949092831435	6.09312586352322e-10
1130	TMEM273	0.312893742674075	6.13783445955875e-10
1131	HLA-DQA1	0.312857561859953	6.16723130947044e-10
1132	FGF14	0.312428491919821	6.52645246864873e-10
1133	PIK3R5	0.312202745334135	6.72352919071706e-10
1134	SPARCL1	0.312156280960318	6.76480418275056e-10
1135	FAM183A	-0.312061243123926	6.84999587797515e-10
1136	GJC1	0.312047485017823	6.86241466401485e-10
1137	VIM	0.31159586765113	7.28243492277178e-10
1138	BARX1-DT	0.311561616328955	7.31528951223485e-10
1139	GBP2	0.311286084138671	7.58487631244215e-10
1140	PRDM6	0.311282283957254	7.58866114524537e-10
1141	HYDIN	-0.311199549132166	7.67151809022902e-10
1142	DOK3	0.311040922221304	7.83284398101702e-10
1143	ANKRD45	-0.311002124693495	7.87280047012211e-10
1144	CALU	0.310815372855638	8.06791791440079e-10
1145	IL10RA	0.310778228745949	8.10728213392795e-10
1146	ACSL4	0.310761288192591	8.12529711606238e-10
1147	ACTB	0.310702888154302	8.18769966942987e-10
1148	GPR18	0.310459599795882	8.45270872391788e-10
1149	OSBPL6	0.310400226535151	8.51863685659141e-10
1150	DOCK4	0.310395192973033	8.52424904065931e-10
1151	CD300LB	0.31020989052981	8.73337078348393e-10
1152	SHISAL1	0.310172811578691	8.77581023377735e-10
1153	CCL4L2	0.310155406563559	8.79580050794604e-10
1154	LRRC71	-0.310051572586592	8.91597969467958e-10
1155	WNT2B	-0.30987045488919	9.12943632672494e-10
1156	SLC2A3	0.309841259597425	9.16430581885729e-10
1157	TMEM26	0.309823758638962	9.18527012070892e-10
1158	TCF4	0.309746978542963	9.27779632603984e-10
1159	GPR156	-0.309741252531334	9.2847327882028e-10
1160	TRPV2	0.30965043492113	9.3954246028814e-10
1161	TCTE1	-0.309609893370512	9.44525091436445e-10
1162	C1QA	0.309593330091084	9.46568124877501e-10
1163	NDST4	-0.309525415320736	9.54990189352826e-10
1164	SIRPG	0.309242335763381	9.90885329558914e-10
1165	LINC01960	0.309226472285908	9.92935161075637e-10
1166	MEF2C	0.309189871253269	9.97680362618013e-10
1167	PPP1R32	-0.308513937568292	1.08937674487156e-09
1168	SIT1	0.308483478701552	1.09369589258161e-09
1169	TFAP4	-0.308154707246527	1.14138786501676e-09
1170	MMP3	0.307976161496986	1.16812776594815e-09
1171	EBF1	0.3078767322897	1.18328143343628e-09
1172	MAK	-0.307812755115423	1.19313271398169e-09
1173	DUSP3	0.307635850883551	1.22078897321618e-09
1174	LINC00612	-0.307303338799212	1.27446616554198e-09
1175	TYMP	0.307100883348723	1.30826332918333e-09
1176	CD300C	0.307016336581106	1.32263337678717e-09
1177	TNFRSF13B	0.306835679329639	1.35385428519554e-09
1178	KDM4D	-0.306794885457731	1.36100260711815e-09
1179	SPP1	0.306431913246571	1.42624072955985e-09
1180	HLA-DPB1	0.306429774008761	1.42663407588971e-09
1181	CD163	0.306405230956771	1.43115440176214e-09
1182	CD33	0.306403142715215	1.43153965411524e-09
1183	MYL9	0.306331371397503	1.44484185217285e-09
1184	TBX4	-0.306276869630504	1.45502336251894e-09
1185	LYZ	0.306226299972742	1.46453257921603e-09
1186	STAT4	0.306161109458905	1.4768801744898e-09
1187	ALOX5AP	0.306158595723973	1.47735831339112e-09
1188	PPP1R42	-0.306058545909305	1.49651132918272e-09
1189	SLC2A5	0.306025986547212	1.50279614351092e-09
1190	TMEM156	0.30601974586446	1.50400368201902e-09
1191	CD68	0.305747927482339	1.55752279835964e-09
1192	TLR2	0.305522647159345	1.60327565364901e-09
1193	RAC2	0.305452430256513	1.61780097390367e-09
1194	MAPRE2	0.305362024911834	1.6366907354327e-09
1195	STEAP4	0.305348797072933	1.63947251887943e-09
1196	PACRG	-0.305223141189248	1.6661275181897e-09
1197	AQP11	-0.305168498881787	1.67784940201769e-09
1198	WIPI1	0.305048229763221	1.70393220756651e-09
1199	SPATA17	-0.305028482014036	1.7082523502783e-09
1200	CYS1	0.3049669618105	1.72177915020976e-09
1201	TRAF3IP1	-0.304858687572614	1.74583891420323e-09
1202	LINC00240	-0.304654608201987	1.7920777865104e-09
1203	PROK1	-0.304654245367076	1.79216104398026e-09
1204	CDHR1	-0.304563787965176	1.81303528610214e-09
1205	NCF4	0.304544938874738	1.81741457203292e-09
1206	ITGAL	0.304182969690517	1.90353117881598e-09
1207	TANC2	0.304146407217767	1.91244681435283e-09
1208	TFPI	0.304132959143392	1.91573626384783e-09
1209	SOX3	-0.304083121793168	1.92797460750945e-09
1210	C2orf73	-0.304071377536361	1.93086962031004e-09
1211	FOXJ1	-0.304008286625609	1.94649415872634e-09
1212	DNAAF5	-0.303999175061761	1.9487607621456e-09
1213	ITGA8	0.303814893131883	1.99515650413972e-09
1214	IL6	0.303738647181499	2.01466444691371e-09
1215	TM6SF1	0.303722877185559	2.01872232204705e-09
1216	TEKT1	-0.303717880403377	2.02000972861388e-09
1217	CFAP161	-0.303690351966458	2.02711664762609e-09
1218	LINC00619	0.30366038485392	2.0348807304371e-09
1219	TPST2	0.303654906767664	2.03630314610847e-09
1220	FLRT1	-0.303526425638103	2.06994199671634e-09
1221	SPN	0.303507965150683	2.07481939378479e-09
1222	HBEGF	0.302988010426281	2.21686800948634e-09
1223	IQCG	-0.302892869520611	2.24386173922493e-09
1224	CD4	0.302603179461786	2.32803192709424e-09
1225	LPAR2	-0.302559461652499	2.34099734385763e-09
1226	CSF1R	0.302432206633558	2.37913740683057e-09
1227	ARID3C	-0.302188762641912	2.45378746830418e-09
1228	FCRL5	0.30216099098152	2.46244642630273e-09
1229	CFAP73	-0.30194963485386	2.52932356360898e-09
1230	ERG	0.301899274790277	2.54551648644898e-09
1231	MYLK3	-0.30175094824182	2.5937962489228e-09
1232	NWD1	-0.3016203782402	2.63703044373763e-09
1233	POLD2	-0.301584414005664	2.64906113687988e-09
1234	DDX11	-0.301517183056511	2.67169405248063e-09
1235	SOX13	-0.301469547650995	2.68784364382518e-09
1236	LINC01711	0.301429895611438	2.70135884825979e-09
1237	ARSJ	0.301425000526647	2.70303187781866e-09
1238	GNA15	0.301413231047241	2.70705853436282e-09
1239	ACTN1-AS1	0.301145404403747	2.8002777864786e-09
1240	TCERG1L	-0.300558512846467	3.01556421362614e-09
1241	PRR29-AS1	-0.300437110806982	3.06205957136175e-09
1242	TREM2	0.300244546697753	3.13723826855629e-09
1243	LINC01741	0.300231068838132	3.14256664036111e-09
1244	KCNJ11	-0.300010341399675	3.23108848401967e-09
1245	NFAM1	0.300001038052392	3.23487217002763e-09
1246	GAS8	-0.299913311751168	3.27076250469201e-09
1247	VARS2	-0.299879774400696	3.28458497683598e-09
1248	GJA5	0.299748046673908	3.33942697481673e-09
1249	ZAP70	0.299736923220454	3.34409842379092e-09
1250	MUTYH	-0.299654684386585	3.37883290113058e-09
1251	TXNDC15	0.299528286282074	3.43290150084031e-09
1252	LGALS12	0.299443340037033	3.46970881115901e-09
1253	LRRC25	0.299364161084119	3.50436150389927e-09
1254	ZNF831	0.299364027708134	3.5044201580625e-09
1255	BATF3	0.29924525736247	3.55703084095947e-09
1256	CCL3	0.299118358060504	3.61408839049318e-09
1257	RASGRP3	0.298977724766569	3.67835777532741e-09
1258	LANCL2	-0.298963163522408	3.68507521606747e-09
1259	C1orf158	-0.298784211644794	3.7686073178344e-09
1260	CFAP77	-0.29877030982678	3.77517277178181e-09
1261	HS3ST3A1	0.298657524933787	3.8288495089821e-09
1262	LRRC56	-0.298569850149036	3.87108620217148e-09
1263	URAHP	-0.298445158675492	3.93193425431658e-09
1264	ECSCR	0.298416384557723	3.94610681141283e-09
1265	LINC01101	-0.298305936528428	4.00096874541355e-09
1266	IL10	0.298299312335778	4.00428252232011e-09
1267	DPEP2	0.298255182226821	4.02642677232186e-09
1268	KCNJ15	0.298189245115564	4.05973500116396e-09
1269	LOC101928222	-0.298166149970329	4.07146458588018e-09
1270	SMYD5	-0.298118248293745	4.09589775600729e-09
1271	FMNL1	0.298107752322621	4.10127037963757e-09
1272	CD1E	0.298076465422755	4.11732591853256e-09
1273	PPIL6	-0.298057258159381	4.12721269923643e-09
1274	ANKMY1	-0.298025789955495	4.14346045439824e-09
1275	GLI1	-0.297863577312961	4.22820302343106e-09
1276	FRRS1L	-0.297851302693117	4.2346834157644e-09
1277	LINC02072	0.297702761707465	4.31387292669216e-09
1278	SORCS2	0.297394550547031	4.4827900812014e-09
1279	ENTHD1	0.296941848006157	4.7425718364058e-09
1280	LRWD1	-0.296885524421943	4.77589594038372e-09
1281	LINC00426	0.296884714796906	4.77637660919117e-09
1282	LINC01376	-0.296839112266743	4.80352633845525e-09
1283	MINDY4	-0.296795183585626	4.82982092122113e-09
1284	C4orf54	-0.296784115254682	4.83646810944532e-09
1285	ECEL1	-0.296693263992905	4.89136574713091e-09
1286	NEK11	-0.296681600261725	4.89845724447611e-09
1287	LINC02829	0.296660942685954	4.91104141678486e-09
1288	YIPF5	0.296625013579748	4.93300336250643e-09
1289	MYO1F	0.296487756709336	5.01778231845308e-09
1290	HMOX1	0.296322723677484	5.12158812362586e-09
1291	RAB32	0.296205411600137	5.19663965086985e-09
1292	POU2F1	-0.29611173425011	5.25733486133446e-09
1293	SGCB	0.296095193228701	5.26812319681661e-09
1294	LINC00607	0.295980752680708	5.34335307949749e-09
1295	FAM114A1	0.295943309297055	5.36819250590802e-09
1296	KAZALD1	-0.295894781952367	5.40055139455257e-09
1297	SART3	-0.295767195895577	5.48653229792163e-09
1298	TMEM116	-0.295692767990858	5.53730062676545e-09
1299	SLIT2	0.295667949039482	5.55433095965937e-09
1300	GPX8	0.295389599369337	5.74883984635435e-09
1301	TESC	-0.295225247580908	5.86676944112409e-09
1302	IRF8	0.295198736004273	5.88601087839471e-09
1303	SGCD	0.295026095997555	6.01281232548853e-09
1304	IRF4	0.294992020487633	6.03815111088447e-09
1305	PRF1	0.294975502455869	6.05047123087977e-09
1306	IFT81	-0.294894963494178	6.11089161625035e-09
1307	CFAP70	-0.294848896712549	6.14571329960766e-09
1308	ACKR1	0.294824565336956	6.16418278067792e-09
1309	ANKRD22	0.294803289473757	6.18037693799398e-09
1310	OR51E1	0.29476950239068	6.20617875941952e-09
1311	CHERP	-0.294716481092185	6.24687946349735e-09
1312	TARP	0.294697162054971	6.26177349838639e-09
1313	CCDC65	-0.294669274951297	6.28333377874975e-09
1314	LATS2	0.294520050025039	6.39993121510606e-09
1315	FCRLA	0.2944881071314	6.42516087025836e-09
1316	IBSP	0.294366206962865	6.52233039898786e-09
1317	CASC1	-0.294202394280575	6.65515372751231e-09
1318	P2RY13	0.293933320389395	6.87903122931316e-09
1319	DUSP19	-0.293773409738661	7.01551933129645e-09
1320	CCDC24	-0.2937557986364	7.03071025485096e-09
1321	FOSL2	0.29375063817176	7.03516758278913e-09
1322	CD69	0.29371580323002	7.0653277828241e-09
1323	PHTF2	0.293646069107511	7.12608053061256e-09
1324	CYGB	0.293485461409046	7.26793362078072e-09
1325	ADAMDEC1	0.293438884675189	7.30958046607624e-09
1326	C1orf54	0.293378604007943	7.36382401663461e-09
1327	CACHD1	-0.293346232967258	7.39311377242385e-09
1328	DNAH10	-0.29318001587636	7.54529524408086e-09
1329	SEMA5A	0.293158097225246	7.56558805912995e-09
1330	C16orf54	0.293090499981217	7.62850462729348e-09
1331	GATA3	0.293079543859876	7.63874971108456e-09
1332	FAM214B	0.293077339419373	7.64081269600602e-09
1333	LILRA6	0.293073088058739	7.64479277710524e-09
1334	FAT4	0.293069706815464	7.64795969644812e-09
1335	SULF2	0.292908346587575	7.80057791136849e-09
1336	PCBP3	0.292888725142739	7.81933623705047e-09
1337	CCL2	0.292845382215141	7.86092752466272e-09
1338	CFAP54	-0.292781274569299	7.92283737314291e-09
1339	RSPH1	-0.2927430040978	7.96002061203206e-09
1340	SLC22A3	0.292719207481999	7.98322633340413e-09
1341	LOC100506725	-0.29269852178191	8.00345160019399e-09
1342	CTSS	0.292600804313848	8.0996667796422e-09
1343	LINC00908	-0.292450919954764	8.24942696782236e-09
1344	STOML3	-0.292435573460613	8.26491120746936e-09
1345	MTERF2	-0.292429730241803	8.27081426797200e-09
1346	ITGAM	0.292352398103883	8.34932397514449e-09
1347	BSN	-0.292343908151164	8.35798704041409e-09
1348	SIRPA	0.292275856584959	8.42774138604504e-09
1349	NCF2	0.292204383067135	8.50161015664683e-09
1350	VWA8-AS1	-0.292049928568636	8.66338822130838e-09
1351	MPL	-0.291959808570921	8.75915409691559e-09
1352	THBS4	-0.291930319517688	8.79071257281204e-09
1353	NPHP1	-0.291913384479811	8.80888577910778e-09
1354	PCDH7	0.291891162712443	8.83278743239857e-09
1355	RGS22	-0.291844528466247	8.88315139214195e-09
1356	GSTA3	-0.291840065989705	8.88798531877099e-09
1357	OSM	0.29179740870727	8.93432205036749e-09
1358	TPBG	0.291517314240379	9.24443813956629e-09
1359	DCST2	-0.2914894230638	9.27588326191691e-09
1360	ARMC4	-0.291351654029612	9.43273233281866e-09
1361	WFIKKN2	-0.291321368961502	9.46755433838865e-09
1362	TRIM22	0.291220321552319	9.58464209128453e-09
1363	PSPH	-0.29120033578681	9.60796589146426e-09
1364	ACVR2B	-0.291185195749939	9.62567119516223e-09
1365	MAPK8IP1	-0.291171358623572	9.64188045098768e-09
1366	LPAR6	0.291108914943414	9.71535827428058e-09
1367	TRG-AS1	0.291104739684131	9.72029061221445e-09
1368	APELA	0.291045909918769	9.79004592244019e-09
1369	HAPLN1	0.2910074254187	9.83593948477024e-09
1370	ARL6IP5	0.291007263927621	9.83613250432601e-09
1371	HECW2	0.29089694487881	9.96884995371185e-09
1372	FOXN4	-0.290890649432321	9.97647563947752e-09
1373	EPGN	0.290721496236292	1.01834984813944e-08
1374	SMCO4	0.29072088184452	1.01842579481888e-08
1375	SELENOM	0.290508028934326	1.04506978030294e-08
1376	CLEC5A	0.290456752721351	1.05158845900922e-08
1377	CCDC187	-0.290450529314697	1.05238230588122e-08
1378	ARSF	0.290392395214021	1.05982586184827e-08
1379	FLT3LG	0.290377038188791	1.06180068624837e-08
1380	IFT122	-0.290307629892486	1.07077070699628e-08
1381	FGR	0.290266122398814	1.07616995254687e-08
1382	APCDD1	0.2902147802802	1.08288493913668e-08
1383	ING5	-0.290156838238944	1.09051183584166e-08
1384	LOC101926913	-0.290025275003135	1.10802302265115e-08
1385	C5orf49	-0.289839439935417	1.13322227281269e-08
1386	COX7A1	0.289774644601123	1.14213824895125e-08
1387	STX7	0.289745379841377	1.14618736328117e-08
1388	SH3D19	0.289624032760571	1.16312585949885e-08
1389	ZNF692	-0.289574581469346	1.17009788345555e-08
1390	ENKUR	-0.289544051239052	1.17442244556513e-08
1391	FYB2	-0.289512146504626	1.17895823161473e-08
1392	MEN1	-0.289494700295641	1.18144566410541e-08
1393	IL21-AS1	0.289493278017421	1.18164867237995e-08
1394	OTOA	0.289329326165689	1.20527790042034e-08
1395	FAT1	0.289228952216892	1.21996907509529e-08
1396	DOCK8	0.289157692263707	1.23050402576887e-08
1397	CEBPE	0.289135036746475	1.23387178416768e-08
1398	LOC101929470	0.28913117873419	1.23444616845942e-08
1399	ABCB6	-0.289083051244853	1.2416332146108e-08
1400	KIAA0753	-0.289021223970853	1.2509255389992e-08
1401	CBY2	-0.288984514045705	1.25647465693368e-08
1402	FLACC1	-0.288908274207125	1.26807537411008e-08
1403	DCAF15	-0.288805434535086	1.28388785255539e-08
1404	NAPSB	0.288730273716401	1.29556497635452e-08
1405	MATK	0.288688867180701	1.30204180630057e-08
1406	SLCO2B1	0.288642031624374	1.30940561003171e-08
1407	REM1	0.288614312890544	1.31378270250392e-08
1408	CAPZB	0.288507862867782	1.33072429401765e-08
1409	PTPRN	0.288448374379112	1.34028379961344e-08
1410	CDR1	0.288344418609926	1.35714871794144e-08
1411	ZBBX	-0.28831779822376	1.36150030052558e-08
1412	URGCP	-0.288281305137068	1.36748769906549e-08
1413	FAM117B	-0.288216535264683	1.37817724437534e-08
1414	PIH1D2	-0.287985687877199	1.41693754359614e-08
1415	GFOD1	0.287829175550653	1.44381436814115e-08
1416	TFEB	0.287775741414813	1.45310269163597e-08
1417	MARCHF3	0.287761035595283	1.45566909521557e-08
1418	GPR85	0.287719818704605	1.4628855005655e-08
1419	HTR2B	0.28747531289682	1.50641143529765e-08
1420	HTR1B	0.287439167693958	1.51295122138281e-08
1421	AOPEP	0.287371608980387	1.52524840269241e-08
1422	ADRA2B	-0.287291554580211	1.53994527050683e-08
1423	NR4A3	0.287284615924423	1.54122554248202e-08
1424	DNAJC5B	0.28724317381025	1.54889361681286e-08
1425	TCTN2	-0.287199321966563	1.55704774959496e-08
1426	P3H3	0.287031765209904	1.58858864974595e-08
1427	RASGRF2-AS1	0.286995663263895	1.59546496094345e-08
1428	DIS3L2	-0.286912145107061	1.6114831285477e-08
1429	TFF2	-0.286867857929522	1.62004008485447e-08
1430	RXRG	-0.286712731920908	1.65036075435021e-08
1431	GPM6A	-0.286684225914051	1.65599187346775e-08
1432	KLRB1	0.286636207728396	1.66551950257839e-08
1433	NUDT10	0.286507343238869	1.69135123309779e-08
1434	LOC200772	-0.286400929128876	1.71297436721357e-08
1435	IGFBP1	-0.28637003419936	1.7193020746948e-08
1436	MPEG1	0.286363617623946	1.72061911013879e-08
1437	FAM198B-AS1	0.286358969516215	1.72157376778495e-08
1438	STK33	-0.286316441525408	1.73033225412303e-08
1439	C3orf67	-0.286294286906837	1.7349119751342e-08
1440	ICA1L	-0.286223721816964	1.74957720052893e-08
1441	KIAA1549	-0.286043201339875	1.787641719345e-08
1442	PUS1	-0.286033450058088	1.78972051294788e-08
1443	NME9	-0.286006884449143	1.79539567856736e-08
1444	LINC01281	0.285931193326589	1.81166104472922e-08
1445	AOAH	0.285720479054437	1.8576958393843e-08
1446	ACAD10	-0.285640697867515	1.87541921145186e-08
1447	SFMBT2	0.285595696499594	1.88548826873608e-08
1448	NSUN7	-0.285549377138665	1.89590681734274e-08
1449	TGM3	-0.285451468774636	1.91811273152236e-08
1450	GM2A	0.285442869282863	1.92007509336876e-08
1451	C16orf46	-0.285434756779216	1.92192810641177e-08
1452	AGAP2	0.285432422949725	1.92246150701019e-08
1453	DRC7	-0.285427344897	1.92362259902371e-08
1454	STK36	-0.285412815990274	1.92694836681331e-08
1455	LOC388780	-0.285281009518339	1.95737490196445e-08
1456	TTC26	-0.285247450135624	1.96519572603674e-08
1457	DLEC1	-0.285216510615315	1.97243277000808e-08
1458	BANP	-0.285147820933134	1.98859216663649e-08
1459	TTC41P	-0.284990931437639	2.02598229813385e-08
1460	PRDM11	-0.284861450121597	2.05735164200235e-08
1461	MEPCE	-0.28483211575059	2.06452343404298e-08
1462	GIMAP8	0.284721622551968	2.09175491135041e-08
1463	TM6SF2	0.284607086351751	2.12034927670195e-08
1464	CFAP99	-0.284602972727307	2.12138325618392e-08
1465	KLF9	0.284500448922872	2.14731116218121e-08
1466	CCR2	0.284482477458966	2.15188753046403e-08
1467	KCTD10	0.284442007230604	2.16222768040422e-08
1468	FBLN2	0.284344825830542	2.18725409528946e-08
1469	CCDC33	-0.284313101719434	2.19548423487003e-08
1470	PPIC	0.284177495440708	2.23100313676364e-08
1471	IMPG2	-0.284143403390876	2.24001976804682e-08
1472	DIO3OS	0.284099137031226	2.25177987174211e-08
1473	KLF10	0.284029067868041	2.27051703354046e-08
1474	CACNA2D1	0.283972483757451	2.28575808386905e-08
1475	CD7	0.283862921075693	2.31555066130795e-08
1476	CELF2	0.283776106147069	2.33942383720049e-08
1477	CORO1C	0.28375378209387	2.3456010661685e-08
1478	HIVEP3	0.283543492899297	2.40456873024889e-08
1479	MYOSLID	0.283451143875846	2.43091500878321e-08
1480	LIN7A	0.283401662903598	2.44514603293805e-08
1481	ROPN1B	-0.283308713182163	2.47209695344889e-08
1482	ENO4	-0.283261148406668	2.48599927194127e-08
1483	MYO5A	0.283048988739118	2.54893536239434e-08
1484	FOXA2	-0.2830153810321	2.55904517011205e-08
1485	LBH	0.283001505834669	2.56323037485839e-08
1486	DNAH3	-0.282975715539881	2.57102713831947e-08
1487	GPR174	0.282837863900708	2.61309185759273e-08
1488	CCDC138	-0.282810948614223	2.62138217623056e-08
1489	SAMD4A	0.282711763838633	2.65215259661457e-08
1490	ADAM9	0.282482542728312	2.72460604560406e-08
1491	TTC21A	-0.282355794927018	2.76548664215479e-08
1492	LPXN	0.28232067982096	2.77691694947808e-08
1493	ABCC12	-0.282304565802667	2.78217748851508e-08
1494	GYPC	0.282189379929265	2.82006221795726e-08
1495	S1PR4	0.282169280614009	2.82672378322725e-08
1496	NPTX1	0.282159822219153	2.82986386144711e-08
1497	IL18RAP	0.282127683381146	2.84055879187706e-08
1498	SAMD13	-0.282070816138274	2.85957843723913e-08
1499	S1PR1	0.281939675533063	2.90390961766471e-08
1500	HLA-DQB1	0.281873474422221	2.92653995944985e-08
1501	TNFRSF12A	0.281812333432273	2.94759184494954e-08
1502	IL17RB	-0.281772545704054	2.96136995437123e-08
1503	NOVA2	0.281625458701764	3.01284707484913e-08
1504	PIDD1	-0.281617702016099	3.01558560389984e-08
1505	CROCC2	-0.281476496747602	3.06586115017707e-08
1506	NEK10	-0.281430127265675	3.08254674353614e-08
1507	P2RX7	0.281400205730799	3.09336024779405e-08
1508	LNP1	-0.281268962885509	3.1412253014122e-08
1509	MIR6124	0.281247322005293	3.14918627654553e-08
1510	CD44	0.28110135753792	3.20339325834599e-08
1511	MAN2A1	0.281063019667922	3.21777964543572e-08
1512	DNAI2	-0.28098687156744	3.24653976848135e-08
1513	MTMR6	0.280973729317529	3.25152848555596e-08
1514	C7orf57	-0.280951615625969	3.25993942629522e-08
1515	HOXA5	0.28090597369206	3.27736584675586e-08
1516	PDE1A	0.280810373644666	3.31415878349649e-08
1517	TYRO3	-0.28073468202861	3.34357243146382e-08
1518	AAMP	-0.28062345046295	3.38725491446607e-08
1519	TWIST2	0.280615330761456	3.39046515743562e-08
1520	ITGAV	0.280571236897377	3.40794969660691e-08
1521	SMARCD1	-0.280393105654217	3.47947496126639e-08
1522	PLK3	0.280267772509261	3.53066694730988e-08
1523	SMIM6	-0.280196033297827	3.56029523407594e-08
1524	ANKDD1B	-0.280148590532997	3.58002086975499e-08
1525	LBP	0.279888955180477	3.68985518012808e-08
1526	SMPD3	-0.279865731412421	3.69983666870859e-08
1527	SETDB1	-0.279864194688613	3.70049806600302e-08
1528	WDR38	-0.279644450576849	3.79625972597255e-08
1529	CFAP157	-0.279457489198785	3.87961570150883e-08
1530	AGBL2	-0.279316298035591	3.9437339364503e-08
1531	HAPLN3	0.279282030233275	3.95944940830004e-08
1532	TEKT4	-0.279195125048962	3.99957644405525e-08
1533	TFRC	0.279165029860046	4.01356373432391e-08
1534	RBM14	-0.279109524386072	4.0394849278098e-08
1535	CEMIP	0.279068639429984	4.05868162894082e-08
1536	C11orf96	0.278933194297904	4.12290856424431e-08
1537	INSRR	0.278872283793014	4.15211071975368e-08
1538	MMP8	0.278844306851872	4.16559047234348e-08
1539	TBX21	0.278835972824126	4.16961410735638e-08
1540	NUGGC	0.278781203189976	4.19615019719206e-08
1541	ANKK1	-0.278780095738343	4.19668844009414e-08
1542	INSYN2B	0.278697530128138	4.23700524666603e-08
1543	FRMPD2	-0.278696212092208	4.23765186699463e-08
1544	DOK2	0.278607352582467	4.28146626077942e-08
1545	RUBCNL	0.278569377367947	4.30032401431499e-08
1546	KLHL4	0.278560716665842	4.30463596864964e-08
1547	ARRDC5	0.278273731911033	4.44990367236492e-08
1548	HNMT	0.278178052735659	4.49937883725891e-08
1549	CFAP69	-0.278087831617938	4.54651792822065e-08
1550	TBC1D8B	0.278079937506814	4.55066508637537e-08
1551	IL4R	0.277972578587953	4.6074298058031e-08
1552	GNGT2	0.277920493613171	4.63521479815686e-08
1553	EMP1	0.277859091562196	4.66817782727611e-08
1554	SMIM10L2A	-0.277849380459072	4.67341181242582e-08
1555	DDX51	-0.277832163304327	4.68270525819978e-08
1556	DNAH9	-0.277735767455205	4.73506815615678e-08
1557	FAM124B	0.277675927054259	4.76785778420539e-08
1558	PRND	0.27759336031057	4.81346045330094e-08
1559	LRRC8C	0.27743911118394	4.89978488978026e-08
1560	SETD7	0.277397251306162	4.92346810973618e-08
1561	LAX1	0.277369018111672	4.93950407287148e-08
1562	GPR61	-0.277280545336545	4.99008229731157e-08
1563	NKILA	0.277266209867655	4.99832454199508e-08
1564	DYSF	0.277266081404608	4.99839846180225e-08
1565	PPFIBP1	0.277260282417944	5.00173639593509e-08
1566	MRO	0.277237944386013	5.01461443189863e-08
1567	SOCS3	0.27718112721194	5.04751435012835e-08
1568	NR2F6	-0.277132242136137	5.07598787383003e-08
1569	SIRT3	-0.27699122192711	5.15899775623434e-08
1570	MAATS1	-0.276920504851486	5.20111632951518e-08
1571	TLR1	0.276819660659558	5.2617529962957e-08
1572	ZNF385C	-0.276771220442022	5.29112170155794e-08
1573	PTPN4	-0.276702741704217	5.33290959885052e-08
1574	GPC6	0.276699301917524	5.33501704665065e-08
1575	MDH1B	-0.27657793696849	5.4098901739529e-08
1576	EPAS1	0.27656096440535	5.42044147718667e-08
1577	OGFRL1	0.27654717387358	5.42902923601309e-08
1578	IQCH	-0.276537501499407	5.43506033410052e-08
1579	NXPH3	0.276529826386099	5.43985066417161e-08
1580	THSD1	0.276526097709932	5.44217934327355e-08
1581	GIMAP1	0.276514520536899	5.44941579612748e-08
1582	PCDH17	0.276471550970158	5.47635573903346e-08
1583	TSSK6	-0.276450938096806	5.48932464101972e-08
1584	ROPN1L	-0.276397876118372	5.52284590517445e-08
1585	PYCR2	-0.276202760924973	5.64781476498898e-08
1586	CNR1	-0.276201807864121	5.64843183517478e-08
1587	DRC3	-0.276184735117358	5.6594968102081e-08
1588	FASLG	0.276167054613791	5.67097772586966e-08
1589	SPRED1	0.276118795200555	5.70242972258532e-08
1590	SP140	0.276025761641708	5.76353802812112e-08
1591	FAM86B3P	-0.275981210292634	5.79302451987367e-08
1592	PMS2CL	-0.275889324574827	5.85429992383319e-08
1593	C21orf62	-0.275780720047205	5.92753126051317e-08
1594	SH2B3	0.275750358076068	5.94816175156543e-08
1595	LEKR1	-0.275706946267255	5.97777981319976e-08
1596	OSTF1	0.275690900180863	5.98876337024402e-08
1597	POLR3E	-0.275689576239351	5.98967047832275e-08
1598	VMP1	0.275457639886119	6.15064637086743e-08
1599	GTF3C2	-0.275442432090213	6.16134595918864e-08
1600	ABCG8	-0.275295403860734	6.26571954067663e-08
1601	MPP1	0.275228095645533	6.31406818488254e-08
1602	CDKN2B	0.275220392076627	6.31962469428846e-08
1603	PRPH2	0.275141958782611	6.376467101688e-08
1604	IL5RA	-0.275023396675728	6.46332930960692e-08
1605	ATP4B	-0.274983490999036	6.49282139263551e-08
1606	TMED4	-0.274925140401729	6.53617894943908e-08
1607	CARMIL3	-0.274663114192429	6.73434609019199e-08
1608	CDK14	0.274656943324531	6.7390822010157e-08
1609	CD27	0.27464848789034	6.74557692385451e-08
1610	STK11IP	-0.274532725145586	6.83510529403695e-08
1611	FST	0.274480575003774	6.87581059423958e-08
1612	FUS	-0.274479893504277	6.87634407717475e-08
1613	OSMR	0.274458603229493	6.89303038934214e-08
1614	LOC150776	-0.274455406928211	6.89553886950554e-08
1615	MAP3K19	-0.274377520855613	6.95693732968387e-08
1616	LRGUK	-0.274347398469713	6.98082429339996e-08
1617	DCST1	-0.274329878822808	6.99475369416662e-08
1618	MST1L	-0.274294642008428	7.02285078304821e-08
1619	ARHGAP24	0.274280963605561	7.03378696139414e-08
1620	ATXN7L1	-0.274249923844705	7.05866489599867e-08
1621	CCL3L1	0.274158488208289	7.13244359167872e-08
1622	BCL11B	0.274149823510671	7.13947352954146e-08
1623	PCDH12	0.274088469584238	7.18944345575275e-08
1624	ARHGAP30	0.27401947556414	7.24603891579802e-08
1625	CCDC114	-0.273892239283832	7.35153932081607e-08
1626	TMOD2	0.273844193323216	7.39176167916025e-08
1627	WDR63	-0.273839170598754	7.39597875929377e-08
1628	CYLD	0.273832432897242	7.40163937918272e-08
1629	TTLL9	-0.273680761003009	7.53017669259889e-08
1630	LINC02202	0.273572993341701	7.62281212047875e-08
1631	LRP12	0.273527111708528	7.6625840087485e-08
1632	LOC100129175	-0.273311474015767	7.85220313711415e-08
1633	SLC22A11	-0.273302966851084	7.85977587963689e-08
1634	LOC100505797	0.2731566206172	7.991155684802e-08
1635	ADH4	0.27313703241064	8.00890057172367e-08
1636	FCRL4	0.273044829553455	8.0929385231389e-08
1637	USP30	-0.273027639362408	8.10870023707886e-08
1638	ST7-OT4	-0.273012912837483	8.12222655306103e-08
1639	ICAM3	0.272933476627952	8.19556482810924e-08
1640	EPSTI1	0.272834857191309	8.28750262943186e-08
1641	LCK	0.272753464813511	8.36412897704474e-08
1642	PRKCB	0.272728207922148	8.38804550765294e-08
1643	LRRIQ1	-0.272719100038799	8.396686212305e-08
1644	ANAPC7	-0.272677782702269	8.43599213397373e-08
1645	VWA7	-0.272544326831641	8.56416697587553e-08
1646	IRAK3	0.272469339880272	8.63700853030611e-08
1647	ANKRD66	-0.272410124862607	8.69495119363459e-08
1648	PDZD3	-0.272182968832328	8.92072296690145e-08
1649	LRRC17	0.272056583555621	9.04877467980446e-08
1650	B4GALNT4	-0.271968854735311	9.13870040538826e-08
1651	CTSZ	0.271846844662941	9.26519959877001e-08
1652	RSPH14	-0.271804808623096	9.30917202360904e-08
1653	ALMS1	-0.271687436203741	9.43301908214906e-08
1654	CFAP53	-0.271619637514139	9.50527999583337e-08
1655	PLA2G4E	-0.271609283679023	9.51636214451868e-08
1656	TAS1R1	-0.271599003687419	9.52737757892742e-08
1657	EFCAB1	-0.271559738285503	9.56956533551239e-08
1658	MMP9	0.271511296920594	9.62186017920103e-08
1659	C9orf24	-0.271503461411558	9.63034484331473e-08
1660	SCUBE2	0.27142621492839	9.71437803780471e-08
1661	DUSP1	0.271142016475411	1.00296725276002e-07
1662	FAM81B	-0.271087997604179	1.00907075197007e-07
1663	CYB5R4	0.270996910155009	1.01944374405391e-07
1664	FGF10-AS1	0.270939756434968	1.02600478287275e-07
1665	FBXO36	-0.270938016048913	1.02620521010174e-07
1666	WASH2P	-0.27076229311397	1.04663736675917e-07
1667	AKAP8L	-0.270708224530815	1.05300268599746e-07
1668	SRRT	-0.270612251727687	1.06439326883386e-07
1669	MAOB	-0.270606932553542	1.06502803924512e-07
1670	DCHS1	0.270444862056591	1.08454481165369e-07
1671	PRR29	-0.270418336865916	1.08777166579236e-07
1672	OBSL1	-0.270372660557248	1.09334999989587e-07
1673	HGFAC	-0.270365342449502	1.0942463010334e-07
1674	MYO15A	-0.270348208782013	1.09634755508091e-07
1675	STX12	0.270169987696671	1.11843628647688e-07
1676	FLT1	0.27013889661675	1.12233340182295e-07
1677	DPY19L2P4	-0.270008654416299	1.13880134105936e-07
1678	LRIT2	-0.269734554600782	1.17422292624176e-07
1679	FTL	0.269554726647005	1.19803614833939e-07
1680	SEMA4B	-0.269549239645962	1.19877001673639e-07
1681	LINC01126	-0.269542255775491	1.19970471311912e-07
1682	GIMAP5	0.269521640956549	1.20246782510083e-07
1683	MS4A14	0.269509115635792	1.20414965326167e-07
1684	FLJ22447	0.269454625542092	1.21149268818736e-07
1685	ARMH4	0.269313840940558	1.23066500812131e-07
1686	GBP1	0.269304580110743	1.23193636216824e-07
1687	CD40LG	0.269279878364495	1.2353336838448e-07
1688	SULT1C4	-0.269240922758728	1.2407097430766e-07
1689	WDR66	-0.269188288138094	1.24800939128823e-07
1690	MTDH	0.269041833345284	1.2685389467996e-07
1691	TBXAS1	0.26904170520507	1.26855705075343e-07
1692	APBB2	0.269040893577754	1.26867172517099e-07
1693	SNX18	0.268975344161518	1.27796622142689e-07
1694	HPGDS	0.268962323311377	1.27982029100533e-07
1695	TAF1C	-0.268959367293658	1.28024156618287e-07
1696	CFAP46	-0.268925186671383	1.28512251310242e-07
1697	PBX4	-0.268924792444698	1.28517891259794e-07
1698	TUT1	-0.268915891693521	1.28645292121381e-07
1699	MFSD4A	-0.268699526407161	1.31779933981476e-07
1700	PCDHGC3	0.268668623098496	1.32233615288407e-07
1701	CEP126	-0.268437353687086	1.35676898962576e-07
1702	RNF152	0.268410863075332	1.36076777715723e-07
1703	LINC01788	0.268341604380375	1.37127617567179e-07
1704	RIBC1	-0.268312547337776	1.37570814853078e-07
1705	APOE	0.268259782786297	1.38379145355981e-07
1706	KIRREL3	-0.268151139766506	1.40057944430756e-07
1707	INSIG1	0.268122967182975	1.40496472750777e-07
1708	LINC02213	-0.268015437814019	1.42182442149898e-07
1709	TLR10	0.268013180875669	1.42218037013577e-07
1710	PPIAP46	-0.267962661202934	1.43017048489598e-07
1711	DNAH2	-0.267955416924614	1.43131976795774e-07
1712	PHETA2	0.267912549364322	1.43813880819241e-07
1713	P2RY12	0.267827433337287	1.45177128216549e-07
1714	VENTX	0.267814883362519	1.45379182928817e-07
1715	RGPD3	0.267679367250414	1.47578320439263e-07
1716	FER1L5	-0.267657882410366	1.4792990325938e-07
1717	CCDC40	-0.267548518812686	1.49732096312056e-07
1718	SREBF1	0.267544779972739	1.49794080660989e-07
1719	ATP8B4	0.267543058468584	1.49822628922529e-07
1720	ALDH3A1	-0.26753227977195	1.50001494708529e-07
1721	AGBL5	-0.267419109168597	1.5189195035996e-07
1722	ACVR1	0.267403144969215	1.52160463835384e-07
1723	ANKEF1	-0.267395673919372	1.52286281844247e-07
1724	ATRNL1	-0.267392004355293	1.52348116709118e-07
1725	GNG11	0.267304665702966	1.53826995108529e-07
1726	C11orf97	-0.267302479303567	1.53864193554566e-07
1727	GRIP2	0.267243694050091	1.54867594465957e-07
1728	POLR3B	-0.267129463012586	1.56835446849555e-07
1729	TOM1	0.267102113808893	1.57310151089566e-07
1730	CROCCP2	-0.267031359971222	1.58544665616228e-07
1731	DIPK2B	0.267030770198805	1.58554995084529e-07
1732	BNC1	0.267018717374369	1.5876623424404e-07
1733	C11orf49	-0.266869519263621	1.614036445293e-07
1734	LINC00271	-0.266846132407003	1.61820866083804e-07
1735	KIF17	-0.266831823663517	1.62076646012674e-07
1736	CERKL	0.266771550326655	1.63158359589748e-07
1737	SLC36A1	0.266676822172283	1.64872489870449e-07
1738	LINC01146	0.266503422479207	1.68055231787363e-07
1739	KIF9	-0.266401229748076	1.69958596065966e-07
1740	LRRC18	-0.266365359633092	1.70631594317594e-07
1741	CES1	0.266334538893591	1.71211904795446e-07
1742	COL20A1	-0.266315545218085	1.71570474514356e-07
1743	PTCRA	0.266285022542196	1.72148208185799e-07
1744	KLF7	0.266265733924385	1.72514268888778e-07
1745	ASTL	-0.266260807718681	1.72607878844884e-07
1746	CCDC60	-0.266257591877868	1.72669014069068e-07
1747	SKIL	0.266213933977989	1.73501044823593e-07
1748	KIAA1211L	-0.266119790347428	1.75308389115175e-07
1749	C1orf189	-0.266088613918456	1.75910891403323e-07
1750	RGS13	0.266051926906783	1.76622442545594e-07
1751	CPNE8	0.265961250209954	1.78393042834596e-07
1752	RAPGEFL1	-0.265914917548039	1.79304343319816e-07
1753	CLEC3B	0.265842661227972	1.80734478619787e-07
1754	CCDC130	-0.265785358677393	1.81876443105085e-07
1755	GPR87	0.265680005649996	1.83994143006188e-07
1756	TIGD1	-0.265665377556623	1.8429005249527e-07
1757	SGTB	0.265585140960921	1.85921313073912e-07
1758	LOC101927000	-0.26533450314305	1.91106961361528e-07
1759	ADRA1B	0.26531217725166	1.91575574574236e-07
1760	PNMT	-0.265270306452957	1.92457413444505e-07
1761	ATP2B3	-0.265209011949295	1.93755384656983e-07
1762	FGF16	0.26517758041135	1.94424242757574e-07
1763	CPSF4	-0.265048802191134	1.97187904837261e-07
1764	FBXO32	0.265045978450265	1.97248925766344e-07
1765	HLA-DQB1-AS1	0.265011705670335	1.97991009927358e-07
1766	SUSD6	0.265000252287173	1.98239600468132e-07
1767	GREB1	-0.264984376180402	1.985846811679e-07
1768	UNC5B	0.264983511257351	1.98603497606249e-07
1769	KIFC3	0.264906391022269	2.00288168137901e-07
1770	STX1A	-0.264827136165199	2.02033797411484e-07
1771	WDR92	-0.264739082035588	2.0399040846361e-07
1772	AKAP8	-0.264704762636388	2.04757933325275e-07
1773	APOBEC4	-0.264659366805649	2.05777444480023e-07
1774	ULBP2	0.264639450198324	2.06226277189214e-07
1775	TKFC	-0.264571634097681	2.07761631232702e-07
1776	FBXW9	-0.264556215738923	2.08112234220444e-07
1777	LEP	0.264534987153514	2.08595889722725e-07
1778	GIPC3	0.264534886595198	2.08598183337277e-07
1779	SV2B	0.264504397069623	2.09294733410833e-07
1780	DYDC1	-0.264442977794662	2.10704693967755e-07
1781	TMEM233	-0.264327756999651	2.1337443970318e-07
1782	ERICH2	-0.264289491481848	2.14268257796984e-07
1783	DNAH5	-0.264270362811714	2.14716421191142e-07
1784	ANKRD16	-0.264240727134611	2.15412534087307e-07
1785	BRAT1	-0.264177194445787	2.16912181129359e-07
1786	SCIMP	0.264116499900833	2.18354216750881e-07
1787	WDR77	-0.26400968732415	2.20914400336758e-07
1788	ROR1-AS1	0.263844968844102	2.24919237177575e-07
1789	TMEM200B	0.263797229464213	2.26092933957824e-07
1790	C12orf76	-0.263785354343691	2.26385803913723e-07
1791	LOC100505851	-0.263765194032251	2.26883843429554e-07
1792	FAM126A	0.263686209642718	2.28845247119377e-07
1793	ADD3-AS1	-0.263672214125274	2.29194492544391e-07
1794	MOV10	-0.263607565036569	2.30814419277362e-07
1795	SGK1	0.263495150822936	2.336574774075e-07
1796	AZIN2	0.263188490779283	2.4158557619496e-07
1797	RAB27A	0.263094015595853	2.44079763792635e-07
1798	IL15	0.263069615301626	2.44727957388481e-07
1799	GPR35	-0.263000057635961	2.46584859195396e-07
1800	KHDRBS1	-0.262897355432642	2.49351387233255e-07
1801	LEPROT	0.262836613512868	2.51001643333643e-07
1802	CDH5	0.262708916135494	2.54505300085321e-07
1803	PLAC9	0.262681042318467	2.55276311073329e-07
1804	LINC01500	0.262590469538965	2.577971675691e-07
1805	ZMYM3	-0.262519012298826	2.59802875954331e-07
1806	RP1L1	-0.262455010670531	2.61612052608033e-07
1807	DYDC2	-0.262304242535471	2.65921944807446e-07
1808	CACNA1C-AS4	0.262299322562625	2.66063732764015e-07
1809	PDE1C	0.262277444613385	2.66695111273988e-07
1810	C19orf57	-0.262163948850265	2.69993700678237e-07
1811	KCNK13	0.262149372979638	2.70420160148941e-07
1812	LTA	0.262092340783344	2.72095038913275e-07
1813	LINC01659	-0.262082774897795	2.72376938075061e-07
1814	TMEM231	-0.26206950757906	2.72768380630162e-07
1815	MEIG1	-0.262068371051451	2.72801938198821e-07
1816	LIX1L	0.262009591800784	2.74542901880324e-07
1817	C20orf96	-0.261984909550276	2.75277139125442e-07
1818	LIPT2	-0.261981645134471	2.75374388906112e-07
1819	BST1	0.261863539946493	2.78915155887456e-07
1820	MOBP	-0.261850475394823	2.79309507416074e-07
1821	TLR6	0.261793099981726	2.81047733943931e-07
1822	PMS2P3	-0.261630856489376	2.86019501857699e-07
1823	TMC8	0.261539947089441	2.88842183248188e-07
1824	SERPINB8	0.261375670276482	2.94010967495395e-07
1825	DDX54	-0.26136458113498	2.94363061351289e-07
1826	ZNF436-AS1	-0.261361150522737	2.94472069608246e-07
1827	LAMC3	-0.261359881993884	2.94512387147896e-07
1828	WNK2	-0.261357913514675	2.94574961658495e-07
1829	SPIRE2	-0.261341968189351	2.95082307142927e-07
1830	ATP6V1B2	0.261247716361931	2.98098402467131e-07
1831	GBP5	0.261168010907258	3.00672124890903e-07
1832	KCNK2	0.261145984114407	3.01387139529911e-07
1833	RHO	-0.26114099740794	3.0154924051962e-07
1834	GBGT1	0.261043075080928	3.0474940506733e-07
1835	MAP3K7CL	0.261012546008741	3.05753775357422e-07
1836	SLC46A2	0.260949284182156	3.07845156321536e-07
1837	PTHLH	0.260901523951056	3.0943317394736e-07
1838	C20orf85	-0.260848304597969	3.11211985420241e-07
1839	SLC30A7	0.260821975622192	3.12095640585785e-07
1840	FAM27E3	-0.260712692767982	3.15789258429482e-07
1841	TIMP4	0.260645993646049	3.18064219324289e-07
1842	MGC12916	0.260629699326468	3.1862237334853e-07
1843	CTSW	0.260620159300465	3.18949599316763e-07
1844	MCIDAS	-0.260544254826708	3.21564685607965e-07
1845	KIAA2012	-0.260527035813384	3.22160783221445e-07
1846	HLA-DPA1	0.260431892128674	3.25473724372665e-07
1847	LOC112267895	-0.260415324190102	3.26053965327903e-07
1848	UMODL1	-0.260354585967793	3.28189652654322e-07
1849	RPRM	-0.26034868501823	3.28397858170566e-07
1850	AMPD1	0.260343803103082	3.28570204685246e-07
1851	SNRNP200	-0.260008956188387	3.40601139055287e-07
1852	S100A10	0.26000285648681	3.40824178976768e-07
1853	KMT5B	-0.259966130014636	3.42170079405595e-07
1854	RRM2B	0.259841847807393	3.46762605563078e-07
1855	LINC00996	0.259827005995838	3.47314990642499e-07
1856	FANK1	-0.25972505952874	3.51132177047474e-07
1857	SLC47A1	0.259701396465409	3.52023943943517e-07
1858	ZNF512	-0.259693034022899	3.52339611541976e-07
1859	IFNG	0.259649287540087	3.53995405033568e-07
1860	RAD9A	-0.259552300155172	3.57693070481896e-07
1861	COPS7B	-0.25952355683314	3.58796029282314e-07
1862	ANKRD44	0.259436313894854	3.62163833269822e-07
1863	TMIGD3	0.259410809737662	3.63154086164564e-07
1864	SLC16A3	0.259367946683516	3.64824200398454e-07
1865	LOC105369362	-0.25926898770735	3.68708279555118e-07
1866	OSCP1	-0.259262224290367	3.68975185648372e-07
1867	CYTH3	0.259253917078247	3.693032689871e-07
1868	TENT5A	0.259232121099193	3.70165408483868e-07
1869	FCER1A	0.259199498806288	3.7145939814675e-07
1870	MSH5-SAPCD1	-0.259065298745156	3.76828430914271e-07
1871	HLF	-0.259029004973611	3.7829322590185e-07
1872	LINC02449	-0.258987292292502	3.79983484335165e-07
1873	RGS11	0.258978145777467	3.80355083537208e-07
1874	SHH	-0.258929872605733	3.82322090787417e-07
1875	LACTB	0.258904888444084	3.83343966724645e-07
1876	SPAG17	-0.258877587019484	3.84463622400425e-07
1877	CCNO	-0.258847840673565	3.85687124203192e-07
1878	CHRNA3	0.258774256419717	3.88729829470277e-07
1879	LINC01503	0.258756901056138	3.8945082792915e-07
1880	ST8SIA4	0.258638979881869	3.94383800843908e-07
1881	CDR2	0.258624595001973	3.94989654126066e-07
1882	ZBTB12	-0.258599195830784	3.96061584978958e-07
1883	LINC00862	0.258595829180381	3.96203878670922e-07
1884	NCKAP5	-0.258581859367402	3.96794847066801e-07
1885	LRIG2	-0.258513338727413	3.99705781186395e-07
1886	ABCB4	0.258504129445865	4.00098576294501e-07
1887	CCDC151	-0.258493542156841	4.00550604671123e-07
1888	CCDC17	-0.258439894374741	4.02848671894691e-07
1889	LDLRAD4	0.258387508953595	4.05104887768087e-07
1890	LIF	0.258363685829254	4.06134950938941e-07
1891	FAM47E	-0.258346420126252	4.0688305721519e-07
1892	STK3	0.258286720863663	4.09479987557648e-07
1893	PARVA	0.25826763657771	4.10313512347172e-07
1894	COLCA2	-0.258223293828962	4.12256525165861e-07
1895	DDX25	-0.258208874308725	4.12890263266951e-07
1896	CADM3	0.258174870437451	4.14388442786464e-07
1897	DHH	0.258062027651977	4.19397715353523e-07
1898	LOC107985433	-0.258015149754196	4.2149576250597e-07
1899	ALPG	-0.258006560151167	4.21881286782408e-07
1900	HLA-DRA	0.257967792457527	4.23625503814815e-07
1901	FAM160A2	-0.257929962174095	4.25334223866461e-07
1902	UBASH3A	0.257868221471364	4.28137163566015e-07
1903	LIMK2	0.257863845347936	4.28336505450856e-07
1904	B4GAT1	-0.257842002691681	4.29332819860316e-07
1905	RABL2A	-0.257723812715777	4.34762587550731e-07
1906	TTC25	-0.25771427268705	4.35203732346985e-07
1907	MIR4635	0.257610004207429	4.40053381891465e-07
1908	MFAP2	0.257521995276573	4.44187150052406e-07
1909	MROCKI	0.257376525381358	4.51101772795366e-07
1910	TNFSF8	0.257200992288279	4.59583117691226e-07
1911	ERRFI1	0.257193811073383	4.59933338594531e-07
1912	RTN4RL2	0.257119022018186	4.63596000835645e-07
1913	FAM182A	-0.257116898043768	4.63700426823582e-07
1914	TRIM27	-0.257029625206202	4.68010821814377e-07
1915	NR3C1	0.257022956241483	4.68341779470653e-07
1916	SH2D1B	0.25701562107696	4.68706057953479e-07
1917	ERICH6-AS1	-0.257008421397169	4.69063872680353e-07
1918	FAM86B1	-0.25700075965684	4.69444939416343e-07
1919	ICAM1	0.256966882386542	4.71133437490637e-07
1920	UNC5C	0.256921347176817	4.73412179195741e-07
1921	B4GALNT3	-0.256879061185914	4.75537796955668e-07
1922	STXBP5	0.256870323832035	4.75978144701822e-07
1923	TTC34	-0.2568561486513	4.7669338298652e-07
1924	SLC5A6	-0.256690420380989	4.8513251664604e-07
1925	LINC01732	-0.256685698034587	4.85375076066608e-07
1926	C1orf141	-0.256666961044429	4.86338634637129e-07
1927	PTTG1IP	0.256479736271841	4.9606820770872e-07
1928	PFKM	-0.256466784820636	4.9674812950055e-07
1929	MATN1	-0.256371778730521	5.01763170606004e-07
1930	KCNK3	-0.256371656090797	5.01769675648606e-07
1931	CHRD	0.256336431056926	5.03641434533629e-07
1932	STK10	0.256131269642865	5.1467712326354e-07
1933	ADGB	-0.256114567238592	5.15585701972234e-07
1934	TMEM252-DT	-0.256093642067088	5.16726165092477e-07
1935	SFPQ	-0.256067590357717	5.1814942070631e-07
1936	LRRC4C	0.256026391802568	5.20407865568049e-07
1937	HCLS1	0.255982242264945	5.22838571914801e-07
1938	CTPS2	-0.255842696988249	5.3059330915427e-07
1939	DNAAF4	-0.255730288604213	5.36920215221065e-07
1940	ADRA1A	0.255699214876231	5.38681942190482e-07
1941	PNMA3	-0.255497365625891	5.50261670756733e-07
1942	ADIPOQ-AS1	0.255459468448341	5.52462251349858e-07
1943	PFAS	-0.255432211770129	5.54050190524007e-07
1944	LOC112267983	-0.255419230750609	5.548079878552e-07
1945	CARD8-AS1	0.255335438170238	5.59723575244141e-07
1946	SF1	-0.255190892155462	5.6830163575571e-07
1947	ZNF736	-0.255174663406229	5.69272572444282e-07
1948	CCDC81	-0.25504470140023	5.77105619384619e-07
1949	AAAS	-0.254977299317477	5.8120871286203e-07
1950	ZC3H8	-0.254909038579281	5.85392615135875e-07
1951	ILF3	-0.254821995168445	5.90769721734441e-07
1952	LINC02861	0.254793386145494	5.92547374743745e-07
1953	LINC01342	-0.254705281751865	5.98054154799808e-07
1954	ZCCHC3	-0.254616948400885	6.03624550113477e-07
1955	SPECC1	0.254577284241856	6.06141987023218e-07
1956	LINC00174	-0.254577212700945	6.061465367325e-07
1957	SPDYE3	-0.254575099826106	6.06280921711795e-07
1958	VGLL2	0.254525732365969	6.09428989258895e-07
1959	TCEA3	-0.254505600470056	6.10717260530833e-07
1960	CATSPER1	0.254397523152836	6.17678107908219e-07
1961	UNC80	-0.254390213481593	6.18151635498382e-07
1962	LRRC46	-0.254350324012641	6.20741859809973e-07
1963	IL32	0.254318263290076	6.22831273292106e-07
1964	VEGFC	0.25427527320236	6.25643556818646e-07
1965	ALOX5	0.254224863783037	6.28956718161318e-07
1966	CASP1	0.254109740695829	6.36586456478241e-07
1967	ADCYAP1R1	-0.254101481977289	6.37137201759916e-07
1968	CCT6B	-0.254084402279596	6.38277638865823e-07
1969	ALG1L	-0.254044610849251	6.40942177440599e-07
1970	C17orf50	-0.254037274131958	6.41434627640414e-07
1971	KLHL15	-0.253978861853848	6.45368313996384e-07
1972	TMED7-TICAM2	0.253785917339864	6.58527102084276e-07
1973	CDAN1	-0.253731263727899	6.62301027787522e-07
1974	TMEM198	-0.253727030255028	6.62594220980897e-07
1975	LINC01317	-0.253683009493634	6.65650312209958e-07
1976	SCML4	0.253674790391882	6.66222410739638e-07
1977	CORO1A	0.25365196495591	6.67813673396702e-07
1978	CLHC1	-0.253645049641411	6.682964902657e-07
1979	KIF27	-0.253644952432127	6.68303279659028e-07
1980	TCP10L	-0.253601698554338	6.71330839606374e-07
1981	UBXN10-AS1	-0.253567779194847	6.73714233164914e-07
1982	SYDE1	0.253558677539845	6.74355154917287e-07
1983	LCP1	0.253377012976142	6.87270710601861e-07
1984	WDR78	-0.253323402383541	6.9112733350435e-07
1985	INPP5D	0.253297007440779	6.9303374651819e-07
1986	LETMD1	-0.253270396438244	6.94960872858802e-07
1987	CCDC181	-0.25325766230126	6.95884876949571e-07
1988	MRAP	0.253249482008288	6.9647907052285e-07
1989	SGCA	0.253164342542465	7.02692337325762e-07
1990	DCDC1	-0.253118911797465	7.06029488565924e-07
1991	PRKAG3	-0.253060404941024	7.10349565111942e-07
1992	QKI	0.253009843581525	7.14103377787928e-07
1993	YWHAH	0.252963859728682	7.17533866021688e-07
1994	LILRA2	0.252918620015366	7.20924268172849e-07
1995	WRAP53	-0.252907941118954	7.21726816903786e-07
1996	FBXL7	0.252820758563976	7.28310973382151e-07
1997	FAM166C	-0.252750217858833	7.3368045692924e-07
1998	GPR135	-0.252733119133486	7.34987701701878e-07
1999	SPATS2L	0.252672003325407	7.39678468189704e-07
[truncated: 8,428 more rows]
